# Supplementary material for: Crystal structure of the solid solution (Sr1.65Pb0.35)Al6O11
Source: Acta Crystallogr Sect E Struct Rep Online. 2014 Aug 1;70(Pt 9):i45. doi: 10.1107/S1600536814010216 (PMC4186198; doi:10.1107/S1600536814010216)
Supplement: Supplementary file 1 [file e-70-00i45-sup1.cif]

##############################################################################
#                                                                            #
# This CIF contains the data in a paper accepted for publication in          #
# Acta Crystallographica Section E. It conforms to the requirements of       #
# Notes for Authors for Acta Crystallographica Section E, and has been       #
# peer reviewed under the auspices of the IUCr Commission on Journals.       #
#                                                                            #
# Full details of the Crystallographic Information File format               #
# are given in the paper "The Crystallographic Information File (CIF):       #
# a New Standard Archive File for Crystallography" by S. R. Hall, F. H.      #
# Allen and I. D. Brown [Acta Cryst. (1991), A47, 655-685].                  #
#                                                                            #
# The current version of the core CIF dictionary is obtainable from          #
# ftp://ftp.iucr.org/pub/cif_core.dic.                                       #
#                                                                            #
# Software is freely available for graphical display of the structure(s)     #
# in this CIF. For information consult the CIF software page                 #
# http://www.iucr.org/resources/cif/software.                                #
#                                                                            #
# This file may be used for bona fide research purposes within the           #
# scientific community so long as proper attribution is given to the journal # 
# article from which it was obtained.                                        #
#                                                                            #
##############################################################################
data_I
_audit_creation_method     SHELXL-97
_database_code_depnum_ccdc_archive     'CCDC 1004262'
_chemical_name_systematic
;
Di(strontium/lead) hexaaluminate
;
_chemical_name_common     ?
_chemical_formula_moiety     ?
_chemical_formula_sum     'Al6 O11 Pb0.35 Sr1.65'
_chemical_formula_structural     ?
_chemical_formula_iupac     '(Sr1.65 Pb0.35) Al6 O11'
_chemical_formula_weight     555.27
_chemical_melting_point     ?
_symmetry_cell_setting     orthorhombic
_symmetry_space_group_name_H-M     'P n n m'
_symmetry_space_group_name_Hall     '-P 2 2n'
loop_
    _symmetry_equiv_pos_as_xyz
    'x, y, z'
    '-x, -y, z'
    '-x+1/2, y+1/2, -z+1/2'
    'x+1/2, -y+1/2, -z+1/2'
    '-x, -y, -z'
    'x, y, -z'
    'x-1/2, -y-1/2, z-1/2'
    '-x-1/2, y-1/2, z-1/2'
_cell_length_a     22.0299(4)
_cell_length_b     4.88020(10)
_cell_length_c     8.3995(2)
_cell_angle_alpha     90.00
_cell_angle_beta     90.00
_cell_angle_gamma     90.00
_cell_volume     903.03(3)
_cell_formula_units_Z     4
_cell_measurement_reflns_used     3598
_cell_measurement_theta_min     3.699
_cell_measurement_theta_max     32.477
_cell_measurement_temperature     296(2)
_exptl_crystal_description     plate
_exptl_crystal_colour     colourless
_exptl_crystal_size_max     0.12
_exptl_crystal_size_mid     0.05
_exptl_crystal_size_min     0.05
_exptl_crystal_density_diffrn     4.084
_exptl_crystal_density_meas     ?
_exptl_crystal_density_method     'not measured'
_exptl_crystal_F_000     1030
_exptl_absorpt_coefficient_mu     16.942
_exptl_absorpt_correction_type     multi-scan
_exptl_absorpt_process_details     '(<i>SADABS</i>; Bruker, 2008)'
_exptl_absorpt_correction_T_min     0.2357
_exptl_absorpt_correction_T_max     0.4846
_exptl_special_details
;
;
_diffrn_ambient_temperature     296(2)
_diffrn_radiation_type     MoK\a
_diffrn_radiation_wavelength     0.71073
_diffrn_radiation_source     'fine-focus sealed tube'
_diffrn_radiation_monochromator     graphite
_diffrn_measurement_device_type     'Bruker SMART CCD'
_diffrn_measurement_method     '\w scans'
_diffrn_detector_area_resol_mean     ?
_diffrn_reflns_number     10434
_diffrn_reflns_av_R_equivalents     0.0423
_diffrn_reflns_av_sigmaI/netI     0.0387
_diffrn_reflns_theta_min     3.69
_diffrn_reflns_theta_max     37.54
_diffrn_reflns_theta_full     37.54
_diffrn_measured_fraction_theta_max     0.995
_diffrn_measured_fraction_theta_full     0.995
_diffrn_reflns_limit_h_min     -30
_diffrn_reflns_limit_h_max     37
_diffrn_reflns_limit_k_min     -6
_diffrn_reflns_limit_k_max     8
_diffrn_reflns_limit_l_min     -14
_diffrn_reflns_limit_l_max     9
_diffrn_standards_number     0
_diffrn_standards_interval_count     .
_diffrn_standards_interval_time     .
_diffrn_standards_decay_%     ?
_refine_special_details
;
 Refinement of F^2^ against ALL reflections.  The weighted R-factor wR and
 goodness of fit S are based on F^2^, conventional R-factors R are based
 on F, with F set to zero for negative F^2^. The threshold expression of
 F^2^ > 2sigma(F^2^) is used only for calculating R-factors(gt) etc. and is
 not relevant to the choice of reflections for refinement.  R-factors based
 on F^2^ are statistically about twice as large as those based on F, and R-
 factors based on ALL data will be even larger.
;
_reflns_number_total     2509
_reflns_number_gt     2190
_reflns_threshold_expression     I>2\s(I)
_refine_ls_structure_factor_coef     Fsqd
_refine_ls_matrix_type     full
_refine_ls_R_factor_all     0.0345
_refine_ls_R_factor_gt     0.0269
_refine_ls_wR_factor_gt     0.0585
_refine_ls_wR_factor_ref     0.0608
_refine_ls_goodness_of_fit_ref     1.052
_refine_ls_restrained_S_all     1.052
_refine_ls_number_reflns     2509
_refine_ls_number_parameters     101
_refine_ls_number_restraints     0
_refine_ls_hydrogen_treatment     ?
_refine_ls_weighting_scheme     calc
_refine_ls_weighting_details
         'calc w=1/[\s^2^(Fo^2^)+(0.0244P)^2^+0.7036P] where P=(Fo^2^+2Fc^2^)/3'
_atom_sites_solution_hydrogens     ?
_atom_sites_solution_primary     isomor
_atom_sites_solution_secondary     ?
_refine_ls_shift/su_max     0.001
_refine_ls_shift/su_mean     0.000
_refine_diff_density_max     1.123
_refine_diff_density_min     -1.507
_refine_ls_extinction_method     'SHELXL97 (Sheldrick, 2008)'
_refine_ls_extinction_coef     0.0022(3)
_refine_ls_extinction_expression
                                  'Fc^*^=kFc[1+0.001xFc^2^\l^3^/sin(2\q)]^-1/4^'
loop_
    _atom_type_symbol
    _atom_type_description
    _atom_type_scat_dispersion_real
    _atom_type_scat_dispersion_imag
    _atom_type_scat_source
    'O' 'O' 0.0106 0.0060
                         'International Tables Vol C Tables 4.2.6.8 and 6.1.1.4'
    'Al' 'Al' 0.0645 0.0514
                         'International Tables Vol C Tables 4.2.6.8 and 6.1.1.4'
    'Sr' 'Sr' -1.5307 3.2498
                         'International Tables Vol C Tables 4.2.6.8 and 6.1.1.4'
    'Pb' 'Pb' -3.3944 10.1111
                         'International Tables Vol C Tables 4.2.6.8 and 6.1.1.4'
_computing_data_collection     'SMART (Bruker, 2008)'
_computing_cell_refinement     'SAINT (Bruker, 2008)'
_computing_data_reduction     'SAINT (Bruker, 2008)'
_computing_structure_solution     'SHELXS97 (Sheldrick, 2008)'
_computing_structure_refinement     'SHELXL97 (Sheldrick, 2008)'
_computing_molecular_graphics     'ATOMS for Windows (Dowty, 2006)'
_computing_publication_material     'publCIF (Westrip, 2010)'
loop_
    _atom_site_type_symbol
    _atom_site_label
    _atom_site_fract_x
    _atom_site_fract_y
    _atom_site_fract_z
    _atom_site_U_iso_or_equiv
    _atom_site_adp_type
    _atom_site_calc_flag
    _atom_site_refinement_flags
    _atom_site_occupancy
    _atom_site_symmetry_multiplicity
    _atom_site_disorder_assembly
    _atom_site_disorder_group
    Sr Pb1 0.364795(11) 0.12254(4) 0.0000 0.01369(7) Uani d SP 0.756(2) 2 . .
    Sr Pb2 0.155369(11) 0.54620(5) 0.0000 0.01112(8) Uani d SP 0.8968(19) 2 . .
    Pb Sr1 0.364795(11) 0.12254(4) 0.0000 0.01369(7) Uani d SP 0.244(2) 2 . .
    Pb Sr2 0.155369(11) 0.54620(5) 0.0000 0.01112(8) Uani d SP 0.1032(19) 2 . .
    Al Al1 0.0000 0.0000 0.5000 0.00496(19) Uani d S 1 4 . .
    Al Al2 0.0000 0.5000 0.0000 0.00509(19) Uani d S 1 4 . .
    Al Al3 0.0000 0.5000 0.66773(9) 0.00472(14) Uani d S 1 2 . .
    Al Al4 0.21348(3) 0.11886(11) 0.29528(7) 0.00638(12) Uani d . 1 1 . .
    Al Al5 0.07460(3) 0.00878(11) 0.17903(6) 0.00472(11) Uani d . 1 1 . .
    O O1 0.05605(9) 0.8271(4) 0.0000 0.0055(3) Uani d S 1 2 . .
    O O2 0.29866(14) 0.5677(5) 0.0000 0.0197(5) Uani d S 1 2 . .
    O O3 0.45181(6) 0.3230(3) 0.84219(15) 0.0060(2) Uani d . 1 1 . .
    O O4 0.34669(7) 0.4960(3) 0.31766(19) 0.0118(3) Uani d . 1 1 . .
    O O5 0.45552(9) 0.8297(4) 0.0000 0.0055(3) Uani d S 1 2 . .
    O O6 0.95192(6) 0.6515(3) 0.83661(15) 0.0062(2) Uani d . 1 1 . .
    O O7 0.28328(7) 0.9728(3) 0.24121(19) 0.0117(3) Uani d . 1 1 . .
loop_
    _atom_site_aniso_label
    _atom_site_aniso_U_11
    _atom_site_aniso_U_22
    _atom_site_aniso_U_33
    _atom_site_aniso_U_12
    _atom_site_aniso_U_13
    _atom_site_aniso_U_23
    Pb1 0.01691(12) 0.01109(9) 0.01306(9) 0.00260(7) 0.000 0.000
    Pb2 0.00748(12) 0.01603(12) 0.00985(10) 0.00238(8) 0.000 0.000
    Sr1 0.01691(12) 0.01109(9) 0.01306(9) 0.00260(7) 0.000 0.000
    Sr2 0.00748(12) 0.01603(12) 0.00985(10) 0.00238(8) 0.000 0.000
    Al1 0.0059(5) 0.0041(4) 0.0049(4) -0.0004(4) 0.000 0.000
    Al2 0.0039(5) 0.0070(4) 0.0044(4) 0.0012(4) 0.000 0.000
    Al3 0.0043(3) 0.0048(3) 0.0050(3) 0.0001(2) 0.000 0.000
    Al4 0.0049(3) 0.0067(2) 0.0075(2) -0.00021(18) -0.00054(18) 0.00025(16)
    Al5 0.0035(2) 0.0052(2) 0.0054(2) -0.00008(18) 0.00009(17) 0.00014(16)
    O1 0.0041(8) 0.0060(7) 0.0063(7) -0.0011(6) 0.000 0.000
    O2 0.0319(15) 0.0187(10) 0.0086(8) 0.0063(10) 0.000 0.000
    O3 0.0058(6) 0.0064(5) 0.0058(5) 0.0007(4) -0.0006(4) 0.0001(4)
    O4 0.0046(6) 0.0151(6) 0.0157(6) -0.0009(5) -0.0023(5) 0.0065(5)
    O5 0.0065(8) 0.0045(7) 0.0055(6) -0.0002(6) 0.000 0.000
    O6 0.0058(6) 0.0063(5) 0.0065(5) 0.0013(4) -0.0007(4) 0.0000(4)
    O7 0.0067(6) 0.0087(6) 0.0196(7) 0.0000(5) -0.0011(5) -0.0016(5)
_geom_special_details
;
 All esds (except the esd in the dihedral angle between two l.s. planes)
 are estimated using the full covariance matrix.  The cell esds are taken
 into account individually in the estimation of esds in distances, angles
 and torsion angles; correlations between esds in cell parameters are only
 used when they are defined by crystal symmetry.  An approximate (isotropic)
 treatment of cell esds is used for estimating esds involving l.s. planes.
;
loop_
    _geom_bond_atom_site_label_1
    _geom_bond_atom_site_label_2
    _geom_bond_site_symmetry_2
    _geom_bond_distance
    _geom_bond_publ_flag
    Pb1 O5 1_545 2.4569(19) ?
    Pb1 O3 6_556 2.5275(13) ?
    Pb1 O3 1_554 2.5275(13) ?
    Pb1 O2 . 2.616(3) ?
    Pb1 O7 6_545 2.8042(16) ?
    Pb1 O7 1_545 2.8042(16) ?
    Pb1 O2 1_545 3.075(3) ?
    Pb1 O4 . 3.2558(17) ?
    Pb1 O4 6 3.2558(17) ?
    Pb2 O1 . 2.582(2) ?
    Pb2 O7 3_545 2.5846(16) ?
    Pb2 O7 8_655 2.5846(16) ?
    Pb2 O4 3 2.6771(15) ?
    Pb2 O4 8_665 2.6771(15) ?
    Pb2 O6 2_664 2.8983(14) ?
    Pb2 O6 5_666 2.8983(14) ?
    Pb2 O4 8_655 3.0914(17) ?
    Pb2 O4 3_545 3.0914(17) ?
    Pb2 O2 . 3.158(3) ?
    Al1 O5 7_566 1.8841(18) ?
    Al1 O5 3_545 1.8841(18) ?
    Al1 O3 7_565 1.9055(13) ?
    Al1 O3 3_546 1.9055(13) ?
    Al1 O3 8_655 1.9055(13) ?
    Al1 O3 4_456 1.9055(13) ?
    Al2 O6 5_666 1.8847(13) ?
    Al2 O6 1_454 1.8847(13) ?
    Al2 O6 6_456 1.8847(13) ?
    Al2 O6 2_664 1.8847(13) ?
    Al2 O1 . 2.0181(19) ?
    Al2 O1 5_565 2.0181(19) ?
    Al3 O3 4_456 1.9021(13) ?
    Al3 O3 3_556 1.9021(13) ?
    Al3 O5 7_576 1.9067(14) ?
    Al3 O5 3_545 1.9067(14) ?
    Al3 O6 2_665 1.9186(14) ?
    Al3 O6 1_455 1.9186(14) ?
    Al4 O4 3_545 1.7368(16) ?
    Al4 O7 1_545 1.7548(17) ?
    Al4 O7 3_545 1.7556(16) ?
    Al4 O2 3_545 1.7581(8) ?
    Al5 O4 3_545 1.7352(16) ?
    Al5 O3 8_655 1.7433(14) ?
    Al5 O6 5_666 1.7627(14) ?
    Al5 O1 1_545 1.7929(11) ?
loop_
    _geom_angle_atom_site_label_1
    _geom_angle_atom_site_label_2
    _geom_angle_atom_site_label_3
    _geom_angle_site_symmetry_1
    _geom_angle_site_symmetry_3
    _geom_angle
    _geom_angle_publ_flag
    O5 Pb1 O3 1_545 6_556 66.93(5) ?
    O5 Pb1 O3 1_545 1_554 66.93(5) ?
    O3 Pb1 O3 6_556 1_554 63.26(6) ?
    O5 Pb1 O2 1_545 . 159.41(8) ?
    O3 Pb1 O2 6_556 . 95.80(6) ?
    O3 Pb1 O2 1_554 . 95.80(6) ?
    O5 Pb1 O7 1_545 6_545 111.67(4) ?
    O3 Pb1 O7 6_556 6_545 164.89(4) ?
    O3 Pb1 O7 1_554 6_545 101.98(4) ?
    O2 Pb1 O7 . 6_545 81.94(5) ?
    O5 Pb1 O7 1_545 1_545 111.67(4) ?
    O3 Pb1 O7 6_556 1_545 101.98(4) ?
    O3 Pb1 O7 1_554 1_545 164.89(4) ?
    O2 Pb1 O7 . 1_545 81.94(5) ?
    O7 Pb1 O7 6_545 1_545 92.52(6) ?
    O5 Pb1 O2 1_545 1_545 82.72(7) ?
    O3 Pb1 O2 6_556 1_545 134.44(5) ?
    O3 Pb1 O2 1_554 1_545 134.44(5) ?
    O2 Pb1 O2 . 1_545 117.87(11) ?
    O7 Pb1 O2 6_545 1_545 57.79(4) ?
    O7 Pb1 O2 1_545 1_545 57.79(4) ?
    O5 Pb1 O4 1_545 . 115.16(3) ?
    O3 Pb1 O4 6_556 . 56.39(4) ?
    O3 Pb1 O4 1_554 . 107.82(4) ?
    O2 Pb1 O4 . . 57.78(3) ?
    O7 Pb1 O4 6_545 . 131.27(4) ?
    O7 Pb1 O4 1_545 . 58.36(4) ?
    O2 Pb1 O4 1_545 . 115.78(3) ?
    O5 Pb1 O4 1_545 6 115.16(3) ?
    O3 Pb1 O4 6_556 6 107.82(4) ?
    O3 Pb1 O4 1_554 6 56.39(4) ?
    O2 Pb1 O4 . 6 57.78(3) ?
    O7 Pb1 O4 6_545 6 58.36(4) ?
    O7 Pb1 O4 1_545 6 131.27(4) ?
    O2 Pb1 O4 1_545 6 115.78(3) ?
    O4 Pb1 O4 . 6 110.07(5) ?
    O1 Pb2 O7 . 3_545 121.11(4) ?
    O1 Pb2 O7 . 8_655 121.11(4) ?
    O7 Pb2 O7 3_545 8_655 114.50(7) ?
    O1 Pb2 O4 . 3 63.27(5) ?
    O7 Pb2 O4 3_545 3 68.99(5) ?
    O7 Pb2 O4 8_655 3 127.14(5) ?
    O1 Pb2 O4 . 8_665 63.27(4) ?
    O7 Pb2 O4 3_545 8_665 127.14(5) ?
    O7 Pb2 O4 8_655 8_665 68.99(5) ?
    O4 Pb2 O4 3 8_665 69.79(7) ?
    O1 Pb2 O6 . 2_664 59.05(4) ?
    O7 Pb2 O6 3_545 2_664 141.12(4) ?
    O7 Pb2 O6 8_655 2_664 88.97(4) ?
    O4 Pb2 O6 3 2_664 122.01(4) ?
    O4 Pb2 O6 8_665 2_664 89.33(4) ?
    O1 Pb2 O6 . 5_666 59.05(4) ?
    O7 Pb2 O6 3_545 5_666 88.97(4) ?
    O7 Pb2 O6 8_655 5_666 141.12(4) ?
    O4 Pb2 O6 3 5_666 89.33(4) ?
    O4 Pb2 O6 8_665 5_666 122.01(4) ?
    O6 Pb2 O6 2_664 5_666 56.52(5) ?
    O1 Pb2 O4 . 8_655 116.66(5) ?
    O7 Pb2 O4 3_545 8_655 107.69(4) ?
    O7 Pb2 O4 8_655 8_655 58.03(4) ?
    O4 Pb2 O4 3 8_655 174.49(4) ?
    O4 Pb2 O4 8_665 8_655 115.37(5) ?
    O6 Pb2 O4 2_664 8_655 57.61(4) ?
    O6 Pb2 O4 5_666 8_655 86.18(4) ?
    O1 Pb2 O4 . 3_545 116.66(5) ?
    O7 Pb2 O4 3_545 3_545 58.03(4) ?
    O7 Pb2 O4 8_655 3_545 107.69(4) ?
    O4 Pb2 O4 3 3_545 115.37(5) ?
    O4 Pb2 O4 8_665 3_545 174.49(4) ?
    O6 Pb2 O4 2_664 3_545 86.18(4) ?
    O6 Pb2 O4 5_666 3_545 57.61(4) ?
    O4 Pb2 O4 8_655 3_545 59.39(5) ?
    O1 Pb2 O2 . . 146.03(6) ?
    O7 Pb2 O2 3_545 . 58.80(4) ?
    O7 Pb2 O2 8_655 . 58.80(4) ?
    O4 Pb2 O2 3 . 89.41(5) ?
    O4 Pb2 O2 8_665 . 89.41(5) ?
    O6 Pb2 O2 2_664 . 145.70(4) ?
    O6 Pb2 O2 5_666 . 145.70(4) ?
    O4 Pb2 O2 8_655 . 92.50(5) ?
    O4 Pb2 O2 3_545 . 92.50(5) ?
    O5 Al1 O5 7_566 3_545 180.0 ?
    O5 Al1 O3 7_566 7_565 95.60(6) ?
    O5 Al1 O3 3_545 7_565 84.40(6) ?
    O5 Al1 O3 7_566 3_546 84.40(6) ?
    O5 Al1 O3 3_545 3_546 95.60(6) ?
    O3 Al1 O3 7_565 3_546 180.0 ?
    O5 Al1 O3 7_566 8_655 84.40(6) ?
    O5 Al1 O3 3_545 8_655 95.60(6) ?
    O3 Al1 O3 7_565 8_655 91.84(8) ?
    O3 Al1 O3 3_546 8_655 88.16(8) ?
    O5 Al1 O3 7_566 4_456 95.60(6) ?
    O5 Al1 O3 3_545 4_456 84.40(6) ?
    O3 Al1 O3 7_565 4_456 88.16(8) ?
    O3 Al1 O3 3_546 4_456 91.84(8) ?
    O3 Al1 O3 8_655 4_456 180.0 ?
    O6 Al2 O6 5_666 1_454 180.0 ?
    O6 Al2 O6 5_666 6_456 86.54(8) ?
    O6 Al2 O6 1_454 6_456 93.46(8) ?
    O6 Al2 O6 5_666 2_664 93.46(8) ?
    O6 Al2 O6 1_454 2_664 86.54(8) ?
    O6 Al2 O6 6_456 2_664 180.0 ?
    O6 Al2 O1 5_666 . 88.08(5) ?
    O6 Al2 O1 1_454 . 91.92(5) ?
    O6 Al2 O1 6_456 . 91.92(5) ?
    O6 Al2 O1 2_664 . 88.08(5) ?
    O6 Al2 O1 5_666 5_565 91.92(5) ?
    O6 Al2 O1 1_454 5_565 88.08(5) ?
    O6 Al2 O1 6_456 5_565 88.08(5) ?
    O6 Al2 O1 2_664 5_565 91.92(5) ?
    O1 Al2 O1 . 5_565 180.0 ?
    O3 Al3 O3 4_456 3_556 174.98(9) ?
    O3 Al3 O5 4_456 7_576 92.40(7) ?
    O3 Al3 O5 3_556 7_576 83.88(7) ?
    O3 Al3 O5 4_456 3_545 83.88(7) ?
    O3 Al3 O5 3_556 3_545 92.40(7) ?
    O5 Al3 O5 7_576 3_545 84.72(9) ?
    O3 Al3 O6 4_456 2_665 91.22(6) ?
    O3 Al3 O6 3_556 2_665 92.49(6) ?
    O5 Al3 O6 7_576 2_665 176.38(7) ?
    O5 Al3 O6 3_545 2_665 95.43(6) ?
    O3 Al3 O6 4_456 1_455 92.49(6) ?
    O3 Al3 O6 3_556 1_455 91.22(6) ?
    O5 Al3 O6 7_576 1_455 95.43(6) ?
    O5 Al3 O6 3_545 1_455 176.38(7) ?
    O6 Al3 O6 2_665 1_455 84.65(9) ?
    O4 Al4 O7 3_545 1_545 112.79(8) ?
    O4 Al4 O7 3_545 3_545 105.98(8) ?
    O7 Al4 O7 1_545 3_545 108.60(6) ?
    O4 Al4 O2 3_545 3_545 111.66(11) ?
    O7 Al4 O2 1_545 3_545 109.19(12) ?
    O7 Al4 O2 3_545 3_545 108.46(10) ?
    O4 Al5 O3 3_545 8_655 107.59(8) ?
    O4 Al5 O6 3_545 5_666 111.47(7) ?
    O3 Al5 O6 8_655 5_666 115.93(7) ?
    O4 Al5 O1 3_545 1_545 102.91(8) ?
    O3 Al5 O1 8_655 1_545 109.03(7) ?
    O6 Al5 O1 5_666 1_545 109.09(7) ?
    Al5 O1 Al5 1_565 6_565 114.01(10) ?
    Al5 O1 Al2 1_565 . 122.05(6) ?
    Al5 O1 Al2 6_565 . 122.05(6) ?
    Al5 O1 Pb2 1_565 . 93.98(7) ?
    Al5 O1 Pb2 6_565 . 93.98(7) ?
    Al2 O1 Pb2 . . 95.65(7) ?
    Al4 O2 Al4 8_665 3 155.98(17) ?
    Al4 O2 Pb1 8_665 . 101.69(8) ?
    Al4 O2 Pb1 3 . 101.69(8) ?
    Al4 O2 Pb1 8_665 1_565 86.97(9) ?
    Al4 O2 Pb1 3 1_565 86.97(9) ?
    Pb1 O2 Pb1 . 1_565 117.87(11) ?
    Al4 O2 Pb2 8_665 . 81.53(10) ?
    Al4 O2 Pb2 3 . 81.53(10) ?
    Pb1 O2 Pb2 . . 121.94(10) ?
    Pb1 O2 Pb2 1_565 . 120.19(8) ?
    Al5 O3 Al3 8_666 3_546 125.65(8) ?
    Al5 O3 Al1 8_666 3_556 119.80(7) ?
    Al3 O3 Al1 3_546 3_556 95.46(6) ?
    Al5 O3 Pb1 8_666 1_556 111.13(7) ?
    Al3 O3 Pb1 3_546 1_556 97.22(5) ?
    Al1 O3 Pb1 3_556 1_556 103.48(5) ?
    Al5 O3 Sr1 8_666 1_556 111.13(7) ?
    Al3 O3 Sr1 3_546 1_556 97.22(5) ?
    Al1 O3 Sr1 3_556 1_556 103.48(5) ?
    Al5 O4 Al4 3 3 139.38(10) ?
    Al5 O4 Pb2 3 3_545 92.13(6) ?
    Al4 O4 Pb2 3 3_545 125.63(8) ?
    Al5 O4 Sr2 3 3_545 92.13(6) ?
    Al4 O4 Sr2 3 3_545 125.63(8) ?
    Al5 O4 Pb2 3 3 88.60(6) ?
    Al4 O4 Pb2 3 3 87.68(6) ?
    Pb2 O4 Pb2 3_545 3 115.37(5) ?
    Sr2 O4 Pb2 3_545 3 115.37(5) ?
    Al5 O4 Pb1 3 . 84.88(6) ?
    Al4 O4 Pb1 3 . 80.74(6) ?
    Pb2 O4 Pb1 3_545 . 90.68(5) ?
    Sr2 O4 Pb1 3_545 . 90.68(5) ?
    Pb2 O4 Pb1 3 . 153.38(5) ?
    Al1 O5 Al3 3 7_675 96.02(7) ?
    Al1 O5 Al3 3 3 96.02(7) ?
    Al3 O5 Al3 7_675 3 95.28(9) ?
    Al1 O5 Sr1 3 1_565 156.90(10) ?
    Al3 O5 Sr1 7_675 1_565 99.48(6) ?
    Al3 O5 Sr1 3 1_565 99.48(6) ?
    Al1 O5 Pb1 3 1_565 156.90(10) ?
    Al3 O5 Pb1 7_675 1_565 99.48(6) ?
    Al3 O5 Pb1 3 1_565 99.48(6) ?
    Al5 O6 Al2 5_666 1_656 127.55(7) ?
    Al5 O6 Al3 5_666 1_655 119.36(7) ?
    Al2 O6 Al3 1_656 1_655 94.41(6) ?
    Al5 O6 Pb2 5_666 5_666 94.48(6) ?
    Al2 O6 Pb2 1_656 5_666 89.02(5) ?
    Al3 O6 Pb2 1_655 5_666 132.22(6) ?
    Al4 O7 Al4 1_565 3 118.72(9) ?
    Al4 O7 Pb2 1_565 3 100.62(7) ?
    Al4 O7 Pb2 3 3 105.19(7) ?
    Al4 O7 Sr2 1_565 3 100.62(7) ?
    Al4 O7 Sr2 3 3 105.19(7) ?
    Al4 O7 Pb1 1_565 1_565 129.96(8) ?
    Al4 O7 Pb1 3 1_565 95.99(7) ?
    Pb2 O7 Pb1 3 1_565 103.69(5) ?
    Sr2 O7 Pb1 3 1_565 103.69(5) ?
_iucr_refine_instructions_details
;
TITL Al6O11Pb0.35Sr1.65  in Pnnm
CELL 0.71073  22.0299   4.8802   8.3995  90.000  90.000  90.000
ZERR    4.00   0.0004   0.0001   0.0002   0.000   0.000   0.000
LATT  1
SYMM -X, -Y, Z
SYMM 0.5-X, 0.5+Y, 0.5-Z
SYMM 0.5+X, 0.5-Y, 0.5-Z
SFAC O AL SR PB
UNIT 44 24 6.59 1.41
TEMP 23.000
omit     2   1   3!        567.35        844.20       6.90       0.073
L.S. 14
BOND
FMAP 2
PLAN 20
size 0.12 0.05 0.05
acta
exyz SR1 PB1
exyz SR2 PB2
eadp SR1 PB1
eadp SR2 PB2
WGHT    0.024400    0.703600
EXTI    0.002226
FVAR       0.08338   0.75642   0.89677
PB1   3    0.364795    0.122538    0.000000    20.50000    0.01691    0.01109 =
         0.01306    0.00000    0.00000    0.00260
PB2   3    0.155369    0.546200    0.000000    30.50000    0.00748    0.01603 =
         0.00985    0.00000    0.00000    0.00238
SR1   4    0.364795    0.122538    0.000000   -20.50000    0.01691    0.01109 =
         0.01306    0.00000    0.00000    0.00260
SR2   4    0.155369    0.546200    0.000000   -30.50000    0.00748    0.01603 =
         0.00985    0.00000    0.00000    0.00238
AL1   2    0.000000    0.000000    0.500000    10.25000    0.00588    0.00409 =
         0.00493    0.00000    0.00000   -0.00041
AL2   2    0.000000    0.500000    0.000000    10.25000    0.00388    0.00699 =
         0.00441    0.00000    0.00000    0.00119
AL3   2    0.000000    0.500000    0.667733    10.50000    0.00432    0.00482 =
         0.00502    0.00000    0.00000    0.00007
AL4   2    0.213478    0.118856    0.295276    11.00000    0.00494    0.00673 =
         0.00746    0.00025   -0.00054   -0.00021
AL5   2    0.074599    0.008782    0.179029    11.00000    0.00353    0.00519 =
         0.00543    0.00014    0.00009   -0.00008
O1    1    0.056046    0.827094    0.000000    10.50000    0.00411    0.00604 =
         0.00628    0.00000    0.00000   -0.00111
O2    1    0.298662    0.567722    0.000000    10.50000    0.03186    0.01869 =
         0.00863    0.00000    0.00000    0.00625
O3    1    0.451808    0.322955    0.842185    11.00000    0.00581    0.00636 =
         0.00580    0.00012   -0.00057    0.00067
O4    1    0.346695    0.496020    0.317662    11.00000    0.00457    0.01506 =
         0.01565    0.00648   -0.00233   -0.00086
O5    1    0.455519    0.829744    0.000000    10.50000    0.00649    0.00449 =
         0.00551    0.00000    0.00000   -0.00022
O6    1    0.951915    0.651504    0.836614    11.00000    0.00577    0.00626 =
         0.00653    0.00001   -0.00067    0.00135
O7    1    0.283285    0.972766    0.241209    11.00000    0.00668    0.00871 =
         0.01962   -0.00160   -0.00114    0.00002
HKLF 4
REM  sad in Pnnm
REM R1 =  0.0269 for   2190 Fo > 4sig(Fo)  and  0.0345 for all   2509 data
REM    101 parameters refined using      0 restraints
END
WGHT      0.0247      0.6841
REM Highest difference peak  1.123,  deepest hole -1.507,  1-sigma level  0.191
Q1    1   0.3586  0.0122  0.0381  11.00000  0.05    1.12
Q2    1   0.3669  0.1330  0.0992  11.00000  0.05    1.10
Q3    1   0.1537  0.5432  0.1021  11.00000  0.05    1.03
Q4    1   0.1209  0.4244  0.0000  10.50000  0.05    1.02
Q5    1   0.1709  0.6558  0.0000  10.50000  0.05    0.99
Q6    1   0.3473  0.2079  0.0000  10.50000  0.05    0.95
Q7    1   0.3997  0.2541  0.0000  10.50000  0.05    0.90
Q8    1   0.1795  0.4538  0.0000  10.50000  0.05    0.88
Q9    1   0.3815  0.1323  0.0000  10.50000  0.05    0.86
Q10   1   0.3089  0.1289  0.0000  10.50000  0.05    0.85
Q11   1   0.1294  0.6482  0.0000  10.50000  0.05    0.81
Q12   1   0.2886  0.6232  0.0921  11.00000  0.05    0.74
Q13   1   0.3904 -0.0161  0.0000  10.50000  0.05    0.74
Q14   1   0.3589  0.2348  0.0377  11.00000  0.05    0.73
Q15   1   0.0117  0.9566  0.0000  10.50000  0.05    0.70
Q16   1   0.3612  0.0631  0.1482  11.00000  0.05    0.70
Q17   1   0.3302 -0.0013  0.0000  10.50000  0.05    0.68
Q18   1   0.0989  0.1266  0.0000  10.50000  0.05    0.66
Q19   1   0.1934  0.7758  0.0000  10.50000  0.05    0.64
Q20   1   0.3276  0.1431  0.0898  11.00000  0.05    0.63
;
data_global
_journal_date_recd_electronic     2014-05-02
_journal_date_accepted     2014-05-06
_journal_name_full     'Acta Crystallographica, Section E'
_journal_year     2014
_journal_volume     70
_journal_issue      9
_journal_page_first     i45
_journal_page_last     i45
_journal_paper_category     HI
_journal_paper_doi     10.1107/S1600536814010216
_journal_coeditor_code     HB0009
_publ_contact_author_name
;
Mattias Weil
;
_publ_contact_author_address
;
Institute for Chemical Technologies and Analytics
Division of Structural Chemistry
Vienna University of Technology
Getreidemarkt 9/164-SC
A-1060 Vienna
Austria
;
_publ_contact_author_email     'mweil@mail.zserv.tuwien.ac.at'
_publ_contact_author_fax     '+43 1 58801 17199'
_publ_contact_author_phone     '+43 1 58801 17122'
_publ_section_title
;
Crystal structure of the solid solution (Sr~1.65~Pb~0.35~)Al~6~O~11~
;
loop_
    _publ_author_name
    _publ_author_address
    'Weil, Matthias'
;
Institute for Chemical Technologies and Analytics
Division of Structural Chemistry
Vienna University of Technology
Getreidemarkt 9/164-SC
A-1060 Vienna
Austria
;
