# Supplementary material for: Crystal structure of the solid solution (Sr1.65Pb0.35)Al6O11
Source: Acta Crystallogr Sect E Struct Rep Online. 2014 Aug 1;70(Pt 9):i45. doi: 10.1107/S1600536814010216 (PMC4186198; doi:10.1107/S1600536814010216)
Supplement: Supplementary file 2 [file e-70-00i45-Isup2.hkl]

# 
# h,k,l, Fc-squared, Fo-squared, sigma(Fo-squared) and status flag 
# 
data_I
_shelx_title ' sad in Pnnm' 
_shelx_refln_list_code          4 
_shelx_F_calc_maximum      398.31 
_exptl_crystal_F_000      1030.04 
_reflns_d_resolution_high  0.5832 
 
loop_ 
 _symmetry_equiv_pos_as_xyz 
 'x, y, z' 
 '-x, -y, z' 
 '-x+1/2, y+1/2, -z+1/2' 
 'x+1/2, -y+1/2, -z+1/2' 
 '-x, -y, -z' 
 'x, y, -z' 
 'x-1/2, -y-1/2, z-1/2' 
 '-x-1/2, y-1/2, z-1/2' 
 
_cell_length_a    22.0299 
_cell_length_b     4.8802 
_cell_length_c     8.3995 
_cell_angle_alpha  90.000 
_cell_angle_beta   90.000 
_cell_angle_gamma  90.000 
 
_shelx_F_squared_multiplier     1.000 
 
loop_ 
 _refln_index_h 
 _refln_index_k 
 _refln_index_l 
 _refln_F_squared_calc 
 _refln_F_squared_meas 
 _refln_F_squared_sigma 
 _refln_observed_status 
   4   0   0     9099.67     8357.98    319.86 o 
   6   0   0    29524.21    30975.21   1164.72 o 
   8   0   0      327.89      415.69     35.57 o 
  10   0   0    41131.64    49320.73   2620.95 o 
  12   0   0     4547.43     5591.24    331.65 o 
  14   0   0   107635.66   119563.66   3929.37 o 
  16   0   0     2367.99     2484.70    105.81 o 
  18   0   0     2592.18     2701.54    127.52 o 
  20   0   0     9762.58    10224.26    360.60 o 
  22   0   0     1159.72     1275.66     76.79 o 
  24   0   0     7579.98     7640.44    362.52 o 
  26   0   0     1656.26     1777.76    129.55 o 
  28   0   0     2695.40     2701.72    168.50 o 
  30   0   0      620.31      776.87    102.14 o 
  32   0   0     1577.85     1357.22    128.09 o 
  34   0   0     2920.60     2953.56    198.73 o 
  36   0   0      286.20       66.17     89.18 o 
   1   1   0     8142.24     7768.14    209.92 o 
   2   1   0    14732.44    14341.24    382.68 o 
   3   1   0    13850.78    13415.36    413.27 o 
   4   1   0       86.18      105.52     33.09 o 
   5   1   0     1195.54     1136.14     62.70 o 
   6   1   0    33332.27    29929.25   1605.22 o 
   8   1   0    19359.41    20893.39    792.37 o 
   9   1   0      133.20      209.00     17.72 o 
  10   1   0      251.78      261.52     20.31 o 
  11   1   0    11517.62    12107.73    350.15 o 
  12   1   0     5456.31     5768.04    146.74 o 
  13   1   0     2558.04     2760.61    101.33 o 
  14   1   0      493.35      505.78     28.81 o 
  15   1   0       44.97      121.81     24.91 o 
  16   1   0     1318.65     1373.82     51.76 o 
  17   1   0      155.17      204.03     23.97 o 
  18   1   0     1638.62     1650.51     85.00 o 
  19   1   0     2343.67     2252.96     85.09 o 
  20   1   0     3587.56     3828.21    124.85 o 
  21   1   0    10424.04    10902.83    305.93 o 
  22   1   0     1552.69     1844.77     76.88 o 
  23   1   0      449.73      503.13     44.14 o 
  24   1   0      178.05      163.95     35.26 o 
  25   1   0       28.29      100.54     33.90 o 
  26   1   0       77.76      144.47     45.73 o 
  27   1   0      241.93      292.97     51.84 o 
  28   1   0      694.68      786.23     69.64 o 
  29   1   0      478.64      451.77     60.52 o 
  30   1   0      593.18      605.11     67.37 o 
  31   1   0     3642.88     3226.56    224.02 o 
  32   1   0      831.93      966.62     81.89 o 
  33   1   0      273.03      301.68     83.43 o 
  34   1   0      339.98      323.65     89.18 o 
  35   1   0       88.00      148.14     86.30 o 
  36   1   0       62.61       17.26     83.42 o 
  37   1   0      703.98      894.84    125.16 o 
   0   2   0    82652.47    77875.83   4120.30 o 
   1   2   0    41093.48    38784.90   1456.64 o 
   2   2   0     1975.24     2501.75    105.81 o 
   3   2   0     1600.27     1935.00    190.25 o 
   4   2   0     1968.72     2078.68     58.94 o 
   5   2   0    66084.59    69755.73   2157.22 o 
   6   2   0    17286.45    17266.39    694.03 o 
   7   2   0     6133.96     6301.21    328.01 o 
   8   2   0     2597.75     2736.08     95.54 o 
   9   2   0     6420.22     6379.65    180.25 o 
  10   2   0      388.64      413.05     21.16 o 
  11   2   0      377.17      379.91     18.71 o 
  12   2   0    28929.16    30962.83    618.13 o 
  13   2   0    10191.18    10847.33    254.77 o 
  14   2   0    40307.09    43191.89    957.44 o 
  15   2   0    24518.63    27009.33    713.19 o 
  16   2   0     2681.68     2957.02    158.50 o 
  17   2   0     4882.14     5340.78    163.14 o 
  18   2   0      920.35      895.53     54.56 o 
  19   2   0      233.58      364.67     59.17 o 
  20   2   0     1464.33     1424.25     73.81 o 
  21   2   0      413.08      466.58     48.01 o 
  22   2   0     3829.03     3796.54    132.16 o 
  23   2   0      662.43      600.25     53.41 o 
  24   2   0      678.59      672.32     58.77 o 
  25   2   0      200.07      304.48     46.11 o 
  26   2   0    12318.02    12145.93    345.54 o 
  27   2   0     3718.67     4023.41    142.19 o 
  28   2   0     2406.39     2591.70    205.18 o 
  29   2   0      241.16      325.08     90.62 o 
  30   2   0       25.00      -73.35     73.35 o 
  31   2   0       48.26       61.85     83.42 o 
  32   2   0     4264.07     4171.50    249.28 o 
  33   2   0     1673.25     1342.84    139.61 o 
  34   2   0        8.01      132.32     92.05 o 
  35   2   0       43.86       87.73     84.86 o 
  36   2   0      409.36      507.78    110.76 o 
   1   3   0     1968.22     1975.61     54.88 o 
   2   3   0    11842.91    11722.70    277.48 o 
   3   3   0      182.35      280.15     29.59 o 
   4   3   0     1650.87     1575.09     46.54 o 
   5   3   0    24369.72    24006.63    562.65 o 
   6   3   0    35969.19    35901.27    834.89 o 
   7   3   0      297.65      402.97     25.74 o 
   8   3   0    28627.03    28996.42    909.92 o 
   9   3   0     2971.58     2941.74    119.64 o 
  10   3   0       44.45       79.32     13.81 o 
  11   3   0     1061.94     1077.43     49.74 o 
  12   3   0     4878.97     5230.80    114.92 o 
  13   3   0      858.46      886.45     39.12 o 
  14   3   0      911.91      939.81     41.63 o 
  15   3   0     4466.71     4670.87    140.53 o 
  16   3   0     1137.89     1295.33     82.77 o 
  17   3   0       70.81       74.85     31.17 o 
  18   3   0       35.50       98.20     42.47 o 
  19   3   0    25447.38    27828.98    741.24 o 
  20   3   0     2636.85     2864.85    118.83 o 
  21   3   0       75.28      112.52     39.69 o 
  22   3   0     2242.80     2349.51    124.86 o 
  23   3   0      253.76      370.11     64.24 o 
  24   3   0      514.49      562.88     72.21 o 
  25   3   0      153.99      100.49     56.38 o 
  26   3   0      121.85       88.68     55.83 o 
  27   3   0      198.37      286.87     65.55 o 
  28   3   0       23.08       50.34     87.73 o 
  29   3   0     1847.71     1771.94    165.53 o 
  30   3   0      998.24      910.80    130.94 o 
  31   3   0       90.83      205.67     93.49 o 
  32   3   0     1054.73      857.57    129.50 o 
  33   3   0     7056.89     7016.47    375.06 o 
  34   3   0       11.29       -4.31     96.36 o 
  35   3   0       59.83      117.94    100.68 o 
   0   4   0      284.26      331.09     31.37 o 
   1   4   0     7527.33     7242.69    178.56 o 
   2   4   0     6041.62     5914.88    148.04 o 
   3   4   0     4744.06     4363.49    112.98 o 
   4   4   0     3845.16     3706.38     97.92 o 
   5   4   0      388.88      455.83     25.58 o 
   6   4   0      496.51      487.18     40.49 o 
   7   4   0     6555.33     6086.50    173.10 o 
   8   4   0     1054.05     1037.22     48.10 o 
   9   4   0     2033.00     1969.07     61.73 o 
  10   4   0     2909.17     2810.23     79.95 o 
  11   4   0     5902.38     5706.35    184.60 o 
  12   4   0    42179.66    41764.68    946.12 o 
  13   4   0      777.67      766.62     77.06 o 
  14   4   0      745.54      727.11    171.94 o 
  15   4   0      471.78      430.69     51.20 o 
  16   4   0      153.12      177.38     45.91 o 
  17   4   0     2995.70     3169.33    196.64 o 
  18   4   0     3182.02     3340.53    151.28 o 
  19   4   0     1212.01     1592.78     99.14 o 
  20   4   0      808.16      956.49     83.30 o 
  21   4   0     2879.52     3188.44    155.12 o 
  22   4   0     4772.95     5094.89    215.56 o 
  23   4   0       74.05      129.30    151.02 o 
  24   4   0        5.01      122.25     83.42 o 
  25   4   0       88.62       50.34     84.86 o 
  26   4   0    18497.55    18830.48    852.77 o 
  27   4   0     2903.78     2887.40    204.49 o 
  28   4   0      373.51      329.41    102.13 o 
  29   4   0       97.18      112.19     94.93 o 
  30   4   0      146.65      128.01    103.56 o 
  31   4   0      303.19      556.67    125.14 o 
  33   4   0       69.79      274.71    115.06 o 
   1   5   0     3390.90     3345.24     93.11 o 
   2   5   0        5.20       22.97     19.23 o 
   3   5   0     1192.37     1081.56     59.00 o 
   4   5   0     1565.73     1657.59     63.36 o 
   5   5   0    12346.53    12226.02    331.82 o 
   6   5   0      909.26      839.29     61.48 o 
   7   5   0     1432.88     1408.02     61.41 o 
   8   5   0     1876.23     1873.56     64.45 o 
   9   5   0     5958.68     5702.22    147.09 o 
  10   5   0     1430.49     1435.99     56.08 o 
  11   5   0     1772.62     1750.30     64.51 o 
  12   5   0       77.18       93.86     40.36 o 
  13   5   0      268.82      244.70     47.32 o 
  14   5   0     4849.55     4969.87    231.41 o 
  15   5   0     1821.66     1807.18    107.04 o 
  16   5   0     1322.49     1259.38     89.99 o 
  17   5   0       46.29        0.62     48.29 o 
  18   5   0     6849.16     7374.28    288.80 o 
  19   5   0     7294.45     8031.56    383.90 o 
  20   5   0     3397.08     3509.12    203.11 o 
  21   5   0      261.82      234.46     81.99 o 
  22   5   0      669.99      952.40    115.09 o 
  23   5   0      364.23      389.82     90.62 o 
  24   5   0     2991.91     3267.67    217.46 o 
  25   5   0       82.11       34.52     92.05 o 
  26   5   0      246.75      136.65    102.13 o 
  27   5   0      219.08      316.44    112.19 o 
  28   5   0     2628.54     2632.00    213.09 o 
  29   5   0       97.95      -17.26    105.00 o 
  30   5   0      533.56      696.26    136.66 o 
   0   6   0     7908.28     7962.21    363.89 o 
   1   6   0     1819.92     1837.55     73.64 o 
   2   6   0     6937.62     6806.26    283.31 o 
   3   6   0      215.51      219.36     42.21 o 
   4   6   0     1288.84     1301.22    108.50 o 
   5   6   0       14.59      -14.24     26.20 o 
   6   6   0      113.88      113.57     32.59 o 
   7   6   0     1782.24     1851.50     69.09 o 
   8   6   0      243.14      330.86     36.28 o 
   9   6   0      675.02      665.37     82.90 o 
  10   6   0       32.82      -12.64     37.70 o 
  11   6   0     5902.86     5879.03    243.03 o 
  12   6   0      627.80      615.97     67.66 o 
  13   6   0     7587.02     7286.09    346.41 o 
  14   6   0     1273.64     1342.66    113.69 o 
  15   6   0       33.68       10.07     60.41 o 
  16   6   0     1417.90     1313.95    115.13 o 
  17   6   0     1754.38     1770.42    138.18 o 
  18   6   0     1124.24     1038.92    110.80 o 
  19   6   0       12.63        7.19     73.35 o 
  20   6   0      531.90      555.29    100.70 o 
  21   6   0     4093.34     4539.90    256.46 o 
  22   6   0      875.26      893.48    125.17 o 
  23   6   0     1073.89     1201.47    142.45 o 
  24   6   0      997.85     1342.43    152.52 o 
  25   6   0     3880.47     4314.48    273.71 o 
  26   6   0     1521.52     1748.55    179.89 o 
   1   7   0       71.70       78.86     49.78 o 
   2   7   0       49.92       49.75     36.53 o 
   3   7   0      196.39      206.95     40.58 o 
   4   7   0      488.33      588.73     51.51 o 
   5   7   0       46.94       11.39     47.36 o 
   6   7   0     1141.56     1189.55    136.70 o 
   7   7   0     1851.93     2120.25    111.36 o 
   8   7   0       74.70      162.06     50.80 o 
   9   7   0     1112.69     1067.69    105.04 o 
  10   7   0      608.86      546.67     86.32 o 
  11   7   0      693.68      856.01    100.71 o 
  12   7   0        1.74        1.44     66.16 o 
  13   7   0     1555.96     1739.99    138.16 o 
  14   7   0     1001.10     1053.24    115.11 o 
  15   7   0      822.41      890.58    110.78 o 
  16   7   0      747.46      799.91    109.34 o 
  17   7   0      607.85      765.33    110.77 o 
  18   7   0     2185.16     2359.42    177.06 o 
  19   7   0      220.09      270.41     96.37 o 
  20   7   0     2713.90     3114.39    213.10 o 
   0   8   0     4564.13     4635.68    311.26 o 
   1   8   0       40.08       84.78     74.22 o 
   2   8   0       22.43       29.16     51.13 o 
   3   8   0       24.67      -27.55     50.73 o 
   4   8   0      108.66       37.71     50.86 o 
   5   8   0      968.04     1075.64     78.78 o 
   6   8   0       25.23      125.64     53.81 o 
   7   8   0       98.64      162.53    100.68 o 
   8   8   0     1882.93     1901.68    122.87 o 
   9   8   0       16.75       77.79     64.92 o 
  10   8   0      726.96      712.69     86.17 o 
  11   8   0      606.46      727.93    152.49 o 
   3   0   1       64.73      125.15     12.95 o 
   5   0   1      176.25      247.59     35.97 o 
   7   0   1      863.01      742.71     46.81 o 
   9   0   1    41494.81    41896.33   1179.72 o 
  11   0   1    10657.91    10621.81    308.18 o 
  13   0   1    20325.55    20453.72    524.73 o 
  15   0   1    23201.24    24185.69    681.34 o 
  17   0   1      512.89      538.27     31.53 o 
  19   0   1    14913.50    15540.53    447.69 o 
  21   0   1     4327.71     4675.79    127.98 o 
  23   0   1    23291.73    23783.62   1024.57 o 
  25   0   1     7966.35     8233.84    274.69 o 
  27   0   1     3041.77     2939.86    125.79 o 
  29   0   1    11638.33    11512.47    374.81 o 
  31   0   1       19.12      100.17     84.14 o 
  33   0   1     3368.95     3413.68    207.41 o 
  35   0   1     1261.44     1598.74    148.22 o 
  37   0   1      851.27      988.41    125.17 o 
   0   1   1      541.62      621.79     36.92 o 
   1   1   1      718.48      708.64     25.44 o 
   2   1   1     3235.56     3290.84     92.82 o 
   3   1   1     5803.45     5480.94    301.26 o 
   4   1   1     6389.03     6586.26    260.72 o 
   5   1   1     3721.55     3618.58    208.43 o 
   6   1   1    11896.32    11713.17    455.66 o 
   7   1   1     3042.04     2922.19    192.12 o 
   8   1   1     3626.75     3736.72    102.77 o 
   9   1   1     7847.44     8154.87    174.85 o 
  10   1   1       48.61       81.03     10.44 o 
  11   1   1      623.24      655.59     22.98 o 
  12   1   1     8102.81     8071.65    149.26 o 
  13   1   1     4812.41     4773.42     95.57 o 
  14   1   1      534.47      588.38     20.62 o 
  15   1   1      622.58      644.34     22.05 o 
  16   1   1    13470.21    13509.35    216.90 o 
  17   1   1     6878.50     6851.93    165.40 o 
  18   1   1    11123.98    11531.28    209.11 o 
  19   1   1      539.36      647.85     29.05 o 
  20   1   1    11053.55    11136.61    218.92 o 
  21   1   1     5256.76     5344.56    128.59 o 
  22   1   1     7646.09     7952.13    162.60 o 
  23   1   1     1936.08     2037.66     58.51 o 
  24   1   1       77.05      131.22     23.89 o 
  25   1   1     1469.95     1535.75     56.38 o 
  26   1   1     6675.63     6712.80    165.04 o 
  27   1   1     1162.51     1346.92     61.29 o 
  28   1   1     1591.89     1723.74     78.87 o 
  29   1   1      159.72      207.67     40.94 o 
  30   1   1     2623.52     2715.64    102.80 o 
  31   1   1     1905.89     1882.42     88.36 o 
  32   1   1     4107.79     3763.56    223.34 o 
  33   1   1       34.26      118.01     47.37 o 
  34   1   1      512.62      562.83    138.10 o 
  35   1   1      951.75      880.17    128.77 o 
  36   1   1     1312.55     1391.84    101.24 o 
  37   1   1       26.61      220.97     67.03 o 
   1   2   1     5532.48     5241.93    107.96 o 
   2   2   1     9466.21     9007.15    211.33 o 
   3   2   1    10645.42    10105.70    199.06 o 
   4   2   1      340.80      356.87     15.34 o 
   5   2   1      899.46      893.12     25.92 o 
   6   2   1     4910.19     4847.23     85.44 o 
   7   2   1     3275.12     3297.95     56.09 o 
   8   2   1      626.16      679.68     18.77 o 
   9   2   1    13204.62    13602.99    224.43 o 
  10   2   1    14303.60    14929.31    258.21 o 
  11   2   1     1020.00     1045.89     28.90 o 
  12   2   1     1988.88     2056.43     42.37 o 
  13   2   1     8066.99     8442.82    144.17 o 
  14   2   1    14004.61    14813.39    229.63 o 
  15   2   1     2310.47     2440.07     51.80 o 
  16   2   1     7611.04     8091.96    163.11 o 
  17   2   1     3388.19     3614.48     84.71 o 
  18   2   1     4198.76     4354.01     90.89 o 
  19   2   1     1357.11     1493.64     54.75 o 
  20   2   1     6014.30     6203.09    181.93 o 
  21   2   1      639.16      626.31     36.48 o 
  22   2   1      682.71      635.17     38.00 o 
  23   2   1     3551.29     3572.75     99.75 o 
  24   2   1    10374.49    10359.79    235.16 o 
  25   2   1     2375.00     2495.64     86.16 o 
  26   2   1      287.13      325.18     37.60 o 
  27   2   1      880.08      962.09     52.48 o 
  28   2   1     5955.75     6217.99    168.48 o 
  29   2   1     2492.01     2741.66    108.43 o 
  30   2   1     1067.56     1178.40    124.83 o 
  31   2   1       23.75      109.88     48.74 o 
  32   2   1      506.04      564.94     61.84 o 
  33   2   1      132.45      237.91     51.39 o 
  34   2   1     1351.80     1335.56     82.45 o 
  35   2   1     2458.81     2490.75    133.38 o 
  36   2   1       71.02       86.30     89.17 o 
   0   3   1    12695.54    12477.57    355.80 o 
   1   3   1      356.34      389.85     14.36 o 
   2   3   1      520.41      530.75     27.31 o 
   3   3   1     3325.67     3212.50     54.83 o 
   4   3   1     9516.06     9256.80    146.11 o 
   5   3   1       13.83       26.57      8.61 o 
   6   3   1    12036.39    11710.33    180.99 o 
   7   3   1     4503.47     4408.52     83.29 o 
   8   3   1     9833.13     9647.37    162.39 o 
   9   3   1     2312.90     2358.48     45.98 o 
  10   3   1     5042.40     4959.86     86.68 o 
  11   3   1     1946.23     2008.44     42.32 o 
  12   3   1      162.34      215.00     13.73 o 
  13   3   1     4028.74     4122.55     81.83 o 
  14   3   1     2879.25     2895.68     74.32 o 
  15   3   1     2146.58     2354.91     59.78 o 
  16   3   1       30.96       67.68     19.49 o 
  17   3   1    10442.91    11290.22    221.76 o 
  18   3   1      420.85      421.20     32.66 o 
  19   3   1       78.59      105.25     35.29 o 
  20   3   1     1339.12     1630.44     76.83 o 
  21   3   1     8141.39     8534.40    197.79 o 
  22   3   1      605.25      673.18     46.10 o 
  23   3   1     3031.84     3065.82    103.77 o 
  24   3   1       30.59       30.23     33.03 o 
  25   3   1     1840.51     1831.66     73.93 o 
  26   3   1       53.68       31.57     36.35 o 
  27   3   1     3531.15     3555.83    109.30 o 
  28   3   1      295.81      341.34     56.56 o 
  29   3   1      121.95       42.57    135.92 o 
  30   3   1      626.16      811.07    169.04 o 
  31   3   1     3139.70     3286.61    160.82 o 
  32   3   1      847.63     1046.35    178.41 o 
  33   3   1      366.43      523.40     82.22 o 
  34   3   1       27.63       -6.35    132.32 o 
  35   3   1      925.14     1036.96     98.43 o 
   1   4   1     8184.44     7926.49    136.99 o 
   2   4   1     3151.99     3161.83     60.50 o 
   3   4   1    18725.66    18377.45    286.54 o 
   4   4   1     1230.87     1253.30     28.90 o 
   5   4   1     2552.61     2444.00     46.12 o 
   6   4   1     1265.50     1306.27     30.34 o 
   7   4   1     6091.96     5937.49    110.90 o 
   8   4   1     3394.52     3363.70     75.30 o 
   9   4   1      212.41      191.83     15.22 o 
  10   4   1     1298.11     1341.36     37.12 o 
  11   4   1     9758.44     9568.91    173.19 o 
  12   4   1     2239.65     2150.10     52.75 o 
  13   4   1     1842.71     1879.60     78.97 o 
  14   4   1     3529.43     3511.06     94.48 o 
  15   4   1     4001.64     4132.21    104.83 o 
  16   4   1        1.95       -9.79     31.69 o 
  17   4   1     3891.34     4132.49    123.27 o 
  18   4   1     1040.78     1083.19     56.97 o 
  19   4   1     2300.06     2460.56     90.98 o 
  20   4   1     1924.62     2100.02    136.52 o 
  21   4   1       49.59       58.62     37.45 o 
  22   4   1      412.97      407.86     48.12 o 
  23   4   1      150.51      199.16     44.67 o 
  24   4   1     2120.71     2330.72    121.84 o 
  25   4   1      353.50      210.75     65.55 o 
  26   4   1       78.04       71.59     57.86 o 
  27   4   1       26.51       31.83     69.04 o 
  28   4   1      639.97      583.27    208.60 o 
  29   4   1      291.08      161.61     73.04 o 
  30   4   1     1651.01     1601.27    118.60 o 
  31   4   1       26.77       62.77     69.66 o 
  32   4   1       54.31       33.85     73.48 o 
  33   4   1      436.72      421.08     82.78 o 
   0   5   1     1588.53     1575.61     55.89 o 
   1   5   1     7421.01     7301.81    129.73 o 
   2   5   1        4.11       -5.67     13.05 o 
   3   5   1     1531.21     1557.47     36.85 o 
   4   5   1     2628.42     2577.26     57.98 o 
   5   5   1    11166.37    10954.45    196.73 o 
   6   5   1     2588.73     2506.02     57.08 o 
   7   5   1      293.04      292.30     22.63 o 
   8   5   1     6125.20     5962.33    126.13 o 
   9   5   1     6832.53     6674.06    139.50 o 
  10   5   1     1069.10      986.59     38.53 o 
  11   5   1     1744.90     1725.73     52.97 o 
  12   5   1      769.54      725.65     34.60 o 
  13   5   1     1101.17     1109.48     47.96 o 
  14   5   1      785.87      727.96     41.23 o 
  15   5   1     1557.10     1589.28     64.07 o 
  16   5   1      657.98      677.31     48.47 o 
  17   5   1       14.43       32.83     38.40 o 
  18   5   1      989.43      992.12     90.97 o 
  19   5   1      998.89     1092.05     75.76 o 
  20   5   1      141.65      180.08     52.19 o 
  21   5   1      253.23      324.26     57.95 o 
  22   5   1     2600.03     2664.68    127.75 o 
  23   5   1        2.21      -32.93     56.84 o 
  24   5   1       18.04       11.14     58.15 o 
  25   5   1        2.05       19.48     62.01 o 
  26   5   1      535.75      485.27     81.50 o 
  27   5   1      548.38      691.72     88.22 o 
  28   5   1       23.55       34.28     73.03 o 
  29   5   1      231.17       51.96     94.21 o 
  30   5   1      497.99      360.40     86.84 o 
   1   6   1       22.28       50.30     19.46 o 
   2   6   1    12889.95    12917.26    233.00 o 
   3   6   1      186.25      186.54     22.08 o 
   4   6   1     1765.88     1732.76     53.19 o 
   5   6   1      308.79      300.99     29.32 o 
   6   6   1     3864.81     3707.67    111.81 o 
   7   6   1      499.68      507.01     35.91 o 
   8   6   1     4555.95     4499.13    104.11 o 
   9   6   1       82.58      101.08     23.73 o 
  10   6   1     1211.17     1211.12     47.51 o 
  11   6   1       51.50       30.77     27.38 o 
  12   6   1     5648.82     5640.05    159.83 o 
  13   6   1       57.79       68.51     45.31 o 
  14   6   1        0.53      -33.27     39.14 o 
  15   6   1      317.99      362.32     51.60 o 
  16   6   1     1979.26     1961.85    102.11 o 
  17   6   1      156.88      208.07     53.21 o 
  18   6   1      445.05      518.10     63.57 o 
  19   6   1      293.35      186.99     55.91 o 
  20   6   1      217.93      238.01     52.92 o 
  21   6   1       54.77       74.92     82.07 o 
  22   6   1       13.48        3.04     49.41 o 
  23   6   1      197.03      214.14     57.97 o 
  24   6   1       94.74       -0.57     59.87 o 
  25   6   1      245.58      293.04    118.67 o 
  26   6   1       28.85       39.99     74.74 o 
   0   7   1     2665.48     2737.91    127.64 o 
   1   7   1     2496.07     2578.34     89.29 o 
   2   7   1      152.13      145.86     36.39 o 
   3   7   1      894.19      948.85     47.89 o 
   4   7   1     2802.28     2745.97     80.25 o 
   5   7   1     4452.39     4703.96    108.47 o 
   6   7   1      197.39      159.98     30.63 o 
   7   7   1       34.09       20.75     28.10 o 
   8   7   1      188.38      223.62     38.90 o 
   9   7   1     3440.59     3505.79    139.30 o 
  10   7   1     1114.42     1127.34    147.69 o 
  11   7   1      795.80      798.20    111.84 o 
  12   7   1       30.94       19.17     50.62 o 
  13   7   1      778.04      925.41     67.75 o 
  14   7   1      688.40      737.17     63.50 o 
  15   7   1      633.87      606.22     66.67 o 
  16   7   1        0.54        1.93     47.29 o 
  17   7   1       62.45       20.46     49.01 o 
  18   7   1      640.84      576.82     64.87 o 
  19   7   1      543.92      521.11     66.32 o 
  20   7   1      129.48      186.54     94.01 o 
   1   8   1      803.72      855.99     51.99 o 
   2   8   1      589.34      659.63     48.65 o 
   3   8   1     2197.03     2188.87     89.64 o 
   4   8   1      209.35      222.74     43.15 o 
   5   8   1       16.96       18.70     38.65 o 
   6   8   1       80.98       94.47     53.05 o 
   7   8   1     3230.09     3277.36    158.25 o 
   8   8   1      336.65      385.65     74.08 o 
   9   8   1      138.13      142.39    115.06 o 
  10   8   1        7.75      -16.75     61.97 o 
   0   0   2    23118.64    22627.45   1039.26 o 
   2   0   2      601.89      609.18     46.08 o 
   4   0   2    66933.39    68089.09   3106.81 o 
   8   0   2    30703.34    31243.28   1306.60 o 
  10   0   2    34654.26    34206.84   1202.44 o 
  12   0   2      465.88      531.89     30.96 o 
  14   0   2     1285.08     1353.50     43.60 o 
  16   0   2     1875.92     1703.96     51.17 o 
  18   0   2     4823.33     4881.24    161.86 o 
  20   0   2     7148.64     7487.56    190.97 o 
  22   0   2     1695.47     1815.55    141.87 o 
  24   0   2      815.47      998.01    145.33 o 
  26   0   2      218.17      174.05     61.85 o 
  28   0   2     4361.08     4309.47    233.49 o 
  30   0   2     3541.13     3283.14    197.36 o 
  32   0   2      681.99      628.70     96.39 o 
  34   0   2       96.81      123.69     79.11 o 
  36   0   2       94.65       93.49     83.42 o 
   1   1   2    32126.14    31854.96   1032.84 o 
   2   1   2    26850.72    27150.20    881.92 o 
   3   1   2    59139.58    60201.74   1944.37 o 
   4   1   2     5925.68     5854.29    169.06 o 
   5   1   2     7554.68     7912.60    225.69 o 
   6   1   2     4703.20     4750.20    100.48 o 
   7   1   2    29901.13    32782.77    595.49 o 
   8   1   2      972.32      988.14     26.80 o 
   9   1   2    14729.26    15837.95    262.56 o 
  10   1   2     6057.68     5952.37    103.62 o 
  11   1   2    14429.06    14267.13    238.37 o 
  12   1   2    10912.66    10875.95    161.33 o 
  13   1   2    18925.35    18329.90    284.52 o 
  14   1   2      489.32      509.24     20.97 o 
  15   1   2      913.97      990.87     28.69 o 
  16   1   2     5429.77     5490.40     93.67 o 
  17   1   2    12414.33    12060.34    203.41 o 
  18   1   2       88.43      123.79     18.07 o 
  19   1   2        8.28       20.43     16.89 o 
  20   1   2       48.25       87.35     19.75 o 
  21   1   2      422.22      457.87     30.16 o 
  22   1   2      328.27      370.04     31.51 o 
  23   1   2     1261.70     1354.26    109.79 o 
  24   1   2     1969.27     2097.59     67.30 o 
  25   1   2      647.98      639.61     44.80 o 
  26   1   2       80.84      211.22     54.60 o 
  27   1   2      312.68      461.96     50.47 o 
  28   1   2      825.93      804.57     67.65 o 
  29   1   2      276.02      314.32     54.90 o 
  30   1   2        6.91      -14.48     58.25 o 
  31   1   2       64.53      105.76     53.04 o 
  32   1   2       39.96      101.24     54.66 o 
  33   1   2        7.28       94.61     74.79 o 
  34   1   2      107.48       90.71     58.88 o 
  35   1   2     4265.31     4228.36    177.13 o 
  36   1   2      976.94      988.51     88.81 o 
  37   1   2      111.07      185.35     65.73 o 
   0   2   2      407.26      448.58     21.06 o 
   1   2   2    15454.31    15298.69    275.40 o 
   2   2   2      242.93      211.28      9.83 o 
   3   2   2    11161.80    10498.16    175.97 o 
   4   2   2     2297.77     2246.83     43.41 o 
   5   2   2    39693.97    39010.29    636.55 o 
   6   2   2    18316.82    18124.02    320.93 o 
   7   2   2       26.01       38.40     12.05 o 
   8   2   2     2679.69     2690.60     50.18 o 
   9   2   2    26936.43    27341.67    466.46 o 
  10   2   2     2814.57     2811.36     56.39 o 
  11   2   2     3727.45     3707.86     66.58 o 
  12   2   2     1928.27     1891.24     39.66 o 
  13   2   2     3398.58     3467.79     64.67 o 
  14   2   2      187.78      178.82     15.14 o 
  15   2   2      506.71      525.22     23.59 o 
  16   2   2     1388.86     1456.52     48.26 o 
  17   2   2     4089.17     4145.48     85.57 o 
  18   2   2      394.12      429.23     31.02 o 
  19   2   2     3565.80     3732.93    127.43 o 
  20   2   2     7276.70     7250.87    152.73 o 
  21   2   2      547.59      500.57     37.20 o 
  22   2   2      311.67      295.37     33.58 o 
  23   2   2     1405.57     1389.72     59.65 o 
  24   2   2       34.65       64.64     31.01 o 
  25   2   2       16.54       39.41     30.32 o 
  26   2   2     1324.45     1397.80     85.38 o 
  27   2   2      253.12      316.30     55.48 o 
  28   2   2     1567.14     1579.06     74.45 o 
  29   2   2     1515.21     1490.23    108.75 o 
  30   2   2       25.64      101.88    102.83 o 
  31   2   2      614.15      605.64     71.58 o 
  32   2   2     1007.76     1112.12    209.35 o 
  33   2   2      446.68      521.28     73.32 o 
  34   2   2      227.17      266.37    112.91 o 
  35   2   2      819.86      790.77     84.72 o 
  36   2   2      169.00      217.10     68.80 o 
   1   3   2       11.83       29.87      6.98 o 
   2   3   2    29205.63    27815.88    464.53 o 
   3   3   2      143.57      166.62     10.19 o 
   4   3   2     7651.99     7291.77    115.48 o 
   5   3   2     2380.45     2322.75     42.48 o 
   6   3   2     3324.09     3268.97     56.55 o 
   7   3   2       36.95       88.55     10.09 o 
   8   3   2     4364.11     4314.99     72.22 o 
   9   3   2    20984.36    20837.97    319.37 o 
  10   3   2     4102.49     4017.26     72.53 o 
  11   3   2     5339.30     5246.52     99.18 o 
  12   3   2    13780.98    13613.00    239.90 o 
  13   3   2     5605.41     5513.57    114.94 o 
  14   3   2      332.34      329.83     21.50 o 
  15   3   2     4817.72     4809.53    103.25 o 
  16   3   2     4085.17     4192.87     93.31 o 
  17   3   2       87.96       98.78     21.18 o 
  18   3   2     2420.65     2430.77     66.51 o 
  19   3   2     1304.20     1359.20     66.68 o 
  20   3   2      160.28      185.86     28.95 o 
  21   3   2      452.54      461.81     34.14 o 
  22   3   2      267.75      295.33     39.60 o 
  23   3   2    13303.03    13610.17    301.49 o 
  24   3   2      397.84      385.45     41.40 o 
  25   3   2     3687.11     3563.62    120.81 o 
  26   3   2       20.59       20.39     39.62 o 
  27   3   2     1181.19     1152.45     81.27 o 
  28   3   2        5.85       52.94     49.84 o 
  29   3   2     3715.05     3505.16    169.41 o 
  30   3   2       33.97       30.90     85.58 o 
  31   3   2        0.72      -33.92     62.49 o 
  32   3   2       46.10      117.23     91.33 o 
  33   3   2      404.70      438.26    112.20 o 
  34   3   2      688.11      775.43    120.85 o 
   0   4   2     4822.31     4634.94    108.34 o 
   1   4   2     5826.22     5536.01     79.76 o 
   2   4   2      400.45      377.53     14.70 o 
   3   4   2       29.46       40.43     10.07 o 
   4   4   2    12195.69    11830.69    184.46 o 
   5   4   2     4915.06     4777.59     80.49 o 
   6   4   2      300.23      289.93     16.79 o 
   7   4   2     1791.65     1711.17     41.61 o 
   8   4   2     2406.83     2216.88     55.57 o 
   9   4   2     1784.90     1714.61     43.04 o 
  10   4   2     3344.80     3319.56     98.65 o 
  11   4   2     2816.96     2778.12     67.00 o 
  12   4   2     1206.88     1251.22     37.58 o 
  13   4   2       36.55       49.50     16.58 o 
  14   4   2     1839.25     1789.80     52.21 o 
  15   4   2     2897.43     2764.32     69.36 o 
  16   4   2     4383.65     4380.65     99.51 o 
  17   4   2     2171.12     2262.40     98.26 o 
  18   4   2     7789.67     7786.16    162.71 o 
  19   4   2      373.97      484.83     32.64 o 
  20   4   2     3333.20     3434.81     89.48 o 
  21   4   2     2739.31     2883.52     81.90 o 
  22   4   2     2539.99     2638.71     87.24 o 
  23   4   2      125.55      124.99     42.28 o 
  24   4   2      162.08      171.94     48.35 o 
  25   4   2      624.83      705.68     67.22 o 
  26   4   2     1042.97     1070.43    114.39 o 
  27   4   2      814.76      729.55     85.42 o 
  28   4   2       81.54       21.95     64.89 o 
  29   4   2       17.83      -81.98     81.98 o 
  30   4   2     1824.18     1757.44    166.96 o 
  31   4   2     1084.44     1261.90    146.77 o 
  32   4   2     1143.33      982.78    135.26 o 
   1   5   2      513.42      532.35     22.33 o 
   2   5   2        0.18       14.75     14.57 o 
   3   5   2     2496.29     2339.38     55.90 o 
   4   5   2      197.41      211.98     20.23 o 
   5   5   2      821.68      809.05     31.52 o 
   6   5   2      150.86      182.52     21.97 o 
   7   5   2     1589.19     1495.48     46.19 o 
   8   5   2     1569.31     1522.19     67.48 o 
   9   5   2     4907.97     4783.44    106.05 o 
  10   5   2     3782.51     3587.86     84.98 o 
  11   5   2     3530.76     3375.25     81.72 o 
  12   5   2      111.97      148.62     33.41 o 
  13   5   2       25.40       30.20     23.99 o 
  14   5   2     6713.49     6695.44    213.08 o 
  15   5   2     2381.03     2495.87    166.79 o 
  16   5   2      864.49      877.50     47.86 o 
  17   5   2       49.62       61.56     27.99 o 
  18   5   2     2453.49     2570.78    160.75 o 
  19   5   2       71.83      120.59     41.32 o 
  20   5   2     2101.33     2157.28    120.21 o 
  21   5   2       98.69       72.63     44.44 o 
  22   5   2      442.93      528.46     56.60 o 
  23   5   2     3346.68     3456.50    153.89 o 
  24   5   2     4658.18     4712.20    329.31 o 
  25   5   2     2370.86     2559.08    325.37 o 
  26   5   2       16.71       96.74     87.73 o 
  27   5   2      684.48      618.62    110.78 o 
  28   5   2     3214.74     2837.14    204.50 o 
  29   5   2     1065.10      833.10    129.50 o 
   0   6   2      958.88      850.26     63.58 o 
   1   6   2      549.51      527.12     37.66 o 
   2   6   2       74.75      100.65     26.08 o 
   3   6   2     3728.25     3787.53     93.07 o 
   4   6   2      681.65      613.82     40.89 o 
   5   6   2      254.19      273.63     32.22 o 
   6   6   2       36.47       85.59     25.54 o 
   7   6   2     1724.03     1774.33     52.74 o 
   8   6   2      306.94      298.17     28.36 o 
   9   6   2     1553.67     1494.02     50.55 o 
  10   6   2      384.53      371.93     30.19 o 
  11   6   2      242.60      345.74     40.82 o 
  12   6   2      183.69      180.56     36.76 o 
  13   6   2      950.63     1006.78     59.52 o 
  14   6   2      340.27      301.57     38.95 o 
  15   6   2     2810.57     3001.05    115.80 o 
  16   6   2      244.23      315.09     53.55 o 
  17   6   2     8905.36     9313.66    265.06 o 
  18   6   2      243.40      232.13     49.29 o 
  19   6   2      191.81      192.93     49.57 o 
  20   6   2       70.69       88.70     49.03 o 
  21   6   2     4582.31     4912.70    201.45 o 
  22   6   2      272.49      247.68     66.15 o 
  23   6   2     1775.29     1986.99    121.93 o 
  24   6   2       10.59      -66.16     86.29 o 
  25   6   2      675.27      720.76    122.28 o 
   1   7   2      376.17      395.52     42.70 o 
   2   7   2      125.04      128.08     35.88 o 
   3   7   2      747.46      818.21     51.13 o 
   4   7   2        7.54      -31.57     31.57 o 
   5   7   2      625.51      593.02     47.51 o 
   6   7   2      163.07      190.58     38.82 o 
   7   7   2       62.17       53.80     34.62 o 
   8   7   2       92.42       92.11     53.15 o 
   9   7   2      187.77       94.01     36.88 o 
  10   7   2     2334.42     2279.05     96.39 o 
  11   7   2      702.94      710.03     59.57 o 
  12   7   2        1.27      -27.10     41.41 o 
  13   7   2       31.20       86.07     45.78 o 
  14   7   2     1998.20     2147.93    125.16 o 
  15   7   2     1460.39     1618.63    110.09 o 
  16   7   2      431.66      415.91     73.19 o 
  17   7   2      266.93      282.10     91.34 o 
  18   7   2      241.89      284.68    165.41 o 
  19   7   2     1720.60     1864.02    139.61 o 
  20   7   2     1437.47     1701.00    191.40 o 
   0   8   2      162.97       94.57     61.46 o 
   1   8   2      407.27      488.18     52.40 o 
   2   8   2      170.04      153.26     44.00 o 
   3   8   2      157.69      199.64     42.48 o 
   4   8   2      655.29      737.10     53.59 o 
   5   8   2      157.24      103.84     43.75 o 
   6   8   2      188.18      194.90     45.27 o 
   7   8   2       58.04       44.33     84.83 o 
   8   8   2     2657.95     2893.73    119.41 o 
   9   8   2       63.80       44.57     68.48 o 
   1   0   3     5259.60     5504.56    189.69 o 
   3   0   3     1377.73     1669.71     69.27 o 
   5   0   3    36130.20    35881.81    782.83 o 
   7   0   3       82.63      127.96     13.29 o 
   9   0   3      322.05      370.51     29.69 o 
  11   0   3     5973.66     6028.09    161.53 o 
  13   0   3     4565.74     4350.95    122.16 o 
  15   0   3    16668.68    16024.64    759.16 o 
  17   0   3       96.61      125.59     23.70 o 
  19   0   3    51983.45    50313.70   1310.49 o 
  21   0   3      708.27      747.97     61.11 o 
  23   0   3     2700.83     2644.84    121.46 o 
  25   0   3     2441.60     2557.55    152.65 o 
  27   0   3      625.28      618.63     83.44 o 
  29   0   3     6138.17     6027.72    304.34 o 
  31   0   3      276.59      445.91     84.87 o 
  33   0   3    12873.13    12254.34    565.50 o 
  35   0   3      127.29      228.69     84.86 o 
   0   1   3    14328.37    13913.32    434.58 o 
   1   1   3     1534.42     1244.31     29.63 o 
   3   1   3     4258.06     4922.07     99.81 o 
   4   1   3        6.63       34.71      5.15 o 
   5   1   3    19791.06    21321.81    376.06 o 
   6   1   3    15625.11    16069.38    285.16 o 
   7   1   3    16086.07    17045.59    302.48 o 
   8   1   3      453.24      483.26     17.21 o 
   9   1   3      836.85      840.42     34.97 o 
  10   1   3      692.90      757.98     23.11 o 
  11   1   3     5507.55     5483.61     99.68 o 
  12   1   3    79013.23    79912.04   1268.71 o 
  13   1   3     2998.60     3076.37     55.73 o 
  14   1   3     8788.98     8361.27    141.10 o 
  15   1   3     4590.82     4485.41     89.22 o 
  16   1   3     2741.03     2705.21     69.58 o 
  17   1   3     9260.27     8710.39    174.99 o 
  18   1   3     4124.61     4080.59     87.21 o 
  19   1   3      128.28      112.72     23.85 o 
  20   1   3     4682.95     4322.18     92.36 o 
  21   1   3     4398.00     4309.10    108.26 o 
  22   1   3    13166.28    13444.18    331.19 o 
  23   1   3       94.52      131.61     31.42 o 
  24   1   3       92.95      142.82     36.38 o 
  25   1   3      654.34      739.60     53.39 o 
  26   1   3    32619.17    32880.43    869.72 o 
  27   1   3     6830.70     6916.78    239.76 o 
  28   1   3      114.01      143.11     46.78 o 
  29   1   3      184.75      171.21     89.90 o 
  30   1   3      205.99      263.22     54.67 o 
  31   1   3      737.01      626.02     67.96 o 
  32   1   3     5349.83     5544.42    232.10 o 
  33   1   3      132.99      123.67     55.69 o 
  34   1   3      374.68      321.97     63.86 o 
  35   1   3       50.61       94.99    110.75 o 
  36   1   3     1319.96     1328.93    153.26 o 
   1   2   3       53.74       55.97      7.09 o 
   2   2   3     3680.97     3531.23     67.43 o 
   3   2   3     1213.78     1176.84     27.45 o 
   4   2   3     1362.55     1353.27     32.10 o 
   5   2   3     7197.88     7193.85    120.20 o 
   6   2   3    15631.80    15286.35    247.61 o 
   7   2   3    19176.26    18953.06    305.80 o 
   8   2   3      530.94      564.75     18.04 o 
   9   2   3      624.81      628.54     19.69 o 
  10   2   3     3692.51     3774.91     68.87 o 
  11   2   3       21.88       52.15     10.28 o 
  12   2   3      548.34      629.19     26.97 o 
  13   2   3      991.60     1052.93     28.06 o 
  14   2   3    10053.77    10160.63    159.48 o 
  15   2   3     2258.44     2300.80     50.01 o 
  16   2   3     4613.61     4644.49     86.00 o 
  17   2   3       49.95       74.61     22.57 o 
  18   2   3    11088.08    11001.20    200.67 o 
  19   2   3     9171.10     9095.25    206.14 o 
  20   2   3    12172.10    12266.85    242.27 o 
  21   2   3     1427.37     1387.64     57.00 o 
  22   2   3       34.81       78.59     28.25 o 
  23   2   3       82.78      124.64     45.40 o 
  24   2   3     4606.15     4527.25    152.31 o 
  25   2   3      782.25      777.19     54.54 o 
  26   2   3      137.17      190.02     40.36 o 
  27   2   3       17.75       37.92     41.16 o 
  28   2   3     4834.16     4614.50    157.81 o 
  29   2   3      876.26      892.30     83.45 o 
  30   2   3      434.79      453.48     67.18 o 
  31   2   3     1260.85     1291.99     93.63 o 
  32   2   3     1839.32     1800.82    110.81 o 
  33   2   3     2375.49     2517.52    133.17 o 
  34   2   3     2884.74     2868.64    140.80 o 
  35   2   3       86.24      142.18     63.47 o 
   0   3   3   137079.53   134156.48   4318.50 o 
   1   3   3      522.88      477.16     20.65 o 
   2   3   3     6662.83     6226.45    120.10 o 
   3   3   3       26.30       60.14      8.92 o 
   4   3   3     2208.74     2167.52     39.09 o 
   5   3   3        5.17       18.83      8.76 o 
   6   3   3     5528.66     5352.58     84.09 o 
   7   3   3     3715.01     3669.37     65.17 o 
   8   3   3      388.93      433.90     15.90 o 
   9   3   3     1200.37     1221.36     27.98 o 
  10   3   3     9058.18     8878.44    151.12 o 
  11   3   3     6896.39     6893.98    120.57 o 
  12   3   3       60.73      140.61     13.77 o 
  13   3   3     8555.05     8647.01    148.46 o 
  14   3   3    26155.63    26858.72    434.38 o 
  15   3   3      199.37      246.56     21.67 o 
  16   3   3      257.11      353.32     24.17 o 
  17   3   3     4251.81     4224.76     88.82 o 
  18   3   3      781.57      785.21     36.84 o 
  19   3   3        7.63       -8.14     20.31 o 
  20   3   3     4114.14     4212.63     91.64 o 
  21   3   3     6297.94     6409.55    180.03 o 
  22   3   3     1251.97     1125.74     55.15 o 
  23   3   3     2027.05     1998.36     95.17 o 
  24   3   3     3091.67     2941.49    166.06 o 
  25   3   3     3944.07     3543.54    119.88 o 
  26   3   3     2114.47     2067.42    126.59 o 
  27   3   3     6172.80     5818.63    222.90 o 
  28   3   3      771.97      789.12    106.47 o 
  29   3   3       12.78       22.51     57.94 o 
  30   3   3       65.00      114.97     62.17 o 
  31   3   3     1362.52     1122.86    133.83 o 
  32   3   3      160.52      195.19     66.92 o 
  33   3   3      205.26      225.14     78.39 o 
  34   3   3      795.74      776.54     86.19 o 
   1   4   3     2985.71     2765.83     55.46 o 
   2   4   3     2622.49     2491.98     51.25 o 
   3   4   3     2214.77     2088.80     40.50 o 
   4   4   3     1729.20     1685.27     36.05 o 
   5   4   3      132.49      153.78     13.08 o 
   6   4   3      589.48      568.13     20.69 o 
   7   4   3    31828.09    31602.90    475.67 o 
   8   4   3     4251.96     4132.76     78.54 o 
   9   4   3      194.56      198.07     16.77 o 
  10   4   3      309.20      384.49     20.56 o 
  11   4   3     4971.05     4931.21     92.36 o 
  12   4   3     1963.85     1981.79     62.65 o 
  13   4   3      236.08      253.67     24.94 o 
  14   4   3     2130.42     2096.95     57.29 o 
  15   4   3     1922.45     2000.20     83.44 o 
  16   4   3      181.42      221.90     27.32 o 
  17   4   3      206.47      242.38     25.51 o 
  18   4   3     2276.14     2374.91     69.94 o 
  19   4   3      266.90      414.05     33.88 o 
  20   4   3     1930.86     1929.74     64.83 o 
  21   4   3     9127.50     9349.17    197.93 o 
  22   4   3      750.25      769.45     60.00 o 
  23   4   3     1503.25     1518.40    126.65 o 
  24   4   3      901.20      843.55     77.43 o 
  25   4   3      255.75      261.97     61.38 o 
  26   4   3      239.02      198.85     64.50 o 
  27   4   3      898.95      880.79     87.47 o 
  28   4   3      601.83      578.24     79.13 o 
  29   4   3      186.03       56.55     63.47 o 
  30   4   3     1858.19     1740.41    119.20 o 
  31   4   3     1187.44     1126.06    101.55 o 
  32   4   3      243.72      327.95    102.12 o 
   0   5   3    21827.85    21461.43    602.00 o 
   1   5   3     8823.17     8506.57    176.00 o 
   2   5   3       71.22       89.94     25.97 o 
   3   5   3       95.65       92.50     21.62 o 
   4   5   3     1200.24     1130.72     68.55 o 
   5   5   3    13746.20    13291.71    242.15 o 
   6   5   3     1651.67     1587.50     56.40 o 
   7   5   3      252.97      309.10     23.47 o 
   8   5   3     4637.03     4288.94     91.56 o 
   9   5   3     1914.62     1927.88     56.26 o 
  10   5   3      311.35      334.10     25.98 o 
  11   5   3      932.60      888.58     36.89 o 
  12   5   3      926.71      914.75     38.03 o 
  13   5   3      724.94      796.76     36.49 o 
  14   5   3    17481.72    17552.27    521.92 o 
  15   5   3     7750.53     8195.71    297.71 o 
  16   5   3      546.12      600.68     53.94 o 
  17   5   3      591.87      678.50     44.47 o 
  18   5   3      592.75      614.84     45.51 o 
  19   5   3       52.84       45.89     39.46 o 
  20   5   3       85.66       91.83     41.00 o 
  21   5   3      126.29      207.88     61.13 o 
  22   5   3      402.77      358.67     65.45 o 
  23   5   3      898.72      893.50    105.03 o 
  24   5   3      508.84      494.86     92.07 o 
  25   5   3      397.16      385.51     90.62 o 
  26   5   3      229.26      151.03     84.86 o 
  27   5   3      102.28      145.27     90.61 o 
  28   5   3     3615.51     3181.85    210.30 o 
  29   5   3      206.35       66.16     90.62 o 
   1   6   3      227.21      177.90     30.25 o 
   2   6   3     5737.25     5600.64    145.34 o 
   3   6   3      371.83      372.08     33.34 o 
   4   6   3     2044.98     2030.43     67.91 o 
   5   6   3      714.17      697.61     41.24 o 
   6   6   3    11628.01    11453.62    237.62 o 
   7   6   3      965.59     1076.79     47.48 o 
   8   6   3     8057.88     7611.97    167.58 o 
   9   6   3     1093.61     1095.55     48.97 o 
  10   6   3      555.18      615.40     41.69 o 
  11   6   3       15.20       -0.61     29.68 o 
  12   6   3     2284.94     2183.53     94.82 o 
  13   6   3      381.86      341.27     44.20 o 
  14   6   3      186.95      286.09     45.55 o 
  15   6   3      190.22      151.62     42.51 o 
  16   6   3     1218.93     1221.85    108.51 o 
  17   6   3      452.03      325.08     48.79 o 
  18   6   3       14.13       78.07     42.65 o 
  19   6   3      229.55      276.10     60.92 o 
  20   6   3     1106.98     1257.34     94.15 o 
  21   6   3     1376.84     1365.71     97.14 o 
  22   6   3      590.85      515.98    152.49 o 
  23   6   3      196.72      238.77     86.30 o 
  24   6   3       56.80       89.17     81.98 o 
  25   6   3      444.94      480.46    103.57 o 
   0   7   3      355.99      419.86     59.84 o 
   1   7   3     5687.63     5784.73    156.30 o 
   2   7   3     1648.98     1520.32     68.21 o 
   3   7   3     1829.31     1797.17     98.69 o 
   4   7   3     1650.57     1641.83     75.09 o 
   5   7   3      798.44      773.32     62.92 o 
   6   7   3      122.26      186.06     38.56 o 
   7   7   3      493.27      526.21     46.94 o 
   8   7   3       49.32       75.91     36.68 o 
   9   7   3     2075.57     2158.08     82.15 o 
  10   7   3     2152.63     2133.38     84.70 o 
  11   7   3      680.29      624.52     58.04 o 
  12   7   3     4619.50     4714.35    156.89 o 
  13   7   3     3215.96     3346.96    172.43 o 
  14   7   3      397.45      518.15     57.45 o 
  15   7   3      663.95      550.25     62.02 o 
  16   7   3      433.00      416.71     58.73 o 
  17   7   3       96.64       13.58     58.37 o 
  18   7   3      172.14      200.00     67.68 o 
  19   7   3      484.38      384.35     73.18 o 
   1   8   3     2218.15     2382.03     93.48 o 
   2   8   3      261.99      334.02     48.00 o 
   3   8   3     1793.44     1826.41    101.80 o 
   4   8   3      194.53      196.03     45.52 o 
   5   8   3     2108.45     2215.02     90.90 o 
   6   8   3      169.90      212.48     47.17 o 
   7   8   3     1198.28     1150.60    111.12 o 
   0   0   4   106048.89   104712.17   5457.43 o 
   2   0   4    17100.84    17961.55    395.06 o 
   4   0   4    21127.71    21247.67    466.94 o 
   6   0   4    26413.19    26709.28    585.01 o 
   8   0   4    14287.69    13747.71    372.40 o 
  10   0   4     8767.45     8559.03    282.39 o 
  12   0   4     2366.66     2243.35     72.08 o 
  14   0   4    28315.84    27544.53    745.40 o 
  16   0   4     3267.09     3150.29    121.80 o 
  18   0   4      392.30      392.63     36.79 o 
  20   0   4     1691.95     1721.10     73.34 o 
  22   0   4       38.82       82.23     31.03 o 
  24   0   4       82.23       71.91     50.34 o 
  26   0   4      298.65      340.91     67.61 o 
  28   0   4       42.98      174.03     66.16 o 
  30   0   4      106.87      146.71     70.48 o 
  32   0   4     3033.89     3057.42    188.66 o 
  34   0   4      496.89      329.42     86.31 o 
  36   0   4       18.09      -40.27     79.10 o 
   1   1   4    14015.06    13972.85    267.84 o 
   2   1   4    11017.44    11099.84    198.44 o 
   3   1   4    36363.72    36697.06    710.95 o 
   4   1   4      516.91      529.38     19.75 o 
   5   1   4     2385.68     2398.36     57.16 o 
   6   1   4    15568.79    15585.20    277.83 o 
   7   1   4    21644.47    21358.15    378.43 o 
   8   1   4     6975.23     6906.29    140.78 o 
   9   1   4     5890.94     5867.45    119.23 o 
  10   1   4      686.26      708.23     39.90 o 
  11   1   4    13675.67    13704.60    247.45 o 
  12   1   4     4583.70     4500.70     89.83 o 
  13   1   4     9627.74     9512.65    176.70 o 
  14   1   4      216.53      203.06     17.97 o 
  15   1   4       27.12       88.56     16.95 o 
  16   1   4     2282.18     2322.07     90.30 o 
  17   1   4     5596.81     5495.72    156.67 o 
  18   1   4      639.20      662.88     36.79 o 
  19   1   4       12.16       10.67     21.58 o 
  20   1   4     1333.44     1374.18     51.10 o 
  21   1   4       35.36       92.41     27.62 o 
  22   1   4      309.93      362.55     36.07 o 
  23   1   4      548.66      570.40     41.23 o 
  24   1   4      246.43      185.74     39.45 o 
  25   1   4       74.50       71.39     36.30 o 
  26   1   4        1.09       79.06     37.64 o 
  27   1   4       99.81      127.20     46.07 o 
  28   1   4      693.20      643.19     61.83 o 
  29   1   4      816.87      898.37    153.95 o 
  30   1   4      241.07      250.09     53.22 o 
  31   1   4      476.03      453.62     74.08 o 
  32   1   4      416.03      404.97     62.05 o 
  33   1   4       51.20       29.78     51.84 o 
  34   1   4       54.78      104.90     57.86 o 
  35   1   4     2394.35     2119.98    117.61 o 
   0   2   4    15555.92    15658.05    394.27 o 
   1   2   4    25196.42    24990.98    440.90 o 
   2   2   4     2827.62     2720.17     53.98 o 
   3   2   4     3809.89     3731.07     71.76 o 
   4   2   4      412.20      444.72     15.66 o 
   5   2   4    19519.03    19326.69    343.25 o 
   6   2   4     8581.08     8449.15    154.59 o 
   7   2   4       29.89       32.70      8.77 o 
   8   2   4      459.00      461.79     17.47 o 
   9   2   4    14004.68    13850.12    249.74 o 
  10   2   4     1677.92     1706.33     49.05 o 
  11   2   4      269.16      297.21     16.22 o 
  12   2   4      568.27      604.72     22.81 o 
  13   2   4    10593.21    10395.83    183.11 o 
  14   2   4     2800.67     2795.52     61.84 o 
  15   2   4     3046.55     3081.88     62.51 o 
  16   2   4     4777.97     4809.04     90.00 o 
  17   2   4      786.01      755.94     29.84 o 
  18   2   4     1375.01     1362.05     43.54 o 
  19   2   4     1975.41     1851.01     81.26 o 
  20   2   4     3596.07     3559.43     96.40 o 
  21   2   4      238.24      177.64     30.35 o 
  22   2   4      603.12      622.31     46.10 o 
  23   2   4      237.13      225.84     36.44 o 
  24   2   4       31.61       51.17     32.77 o 
  25   2   4     1037.49      878.92     63.81 o 
  26   2   4     1272.89     1193.22     73.55 o 
  27   2   4      109.51      126.49     45.49 o 
  28   2   4      113.48      140.29     46.48 o 
  29   2   4      153.45      212.36    128.73 o 
  30   2   4      628.35      742.16     75.37 o 
  31   2   4      143.98      141.09     57.54 o 
  32   2   4     1637.66     1783.80    119.46 o 
  33   2   4      421.32      461.72    120.83 o 
  34   2   4       12.09       13.40     57.73 o 
  35   2   4      597.13      590.66     75.37 o 
   1   3   4      181.70      214.44     13.23 o 
   2   3   4    14966.13    14474.92    237.63 o 
   3   3   4      945.11      881.84     26.49 o 
   4   3   4      820.37      799.95     23.91 o 
   5   3   4     1512.80     1496.85     35.16 o 
   6   3   4    13858.26    13700.38    226.73 o 
   7   3   4     4104.06     4076.82     75.20 o 
   8   3   4    16402.89    16434.45    270.37 o 
   9   3   4     2221.60     2276.15     48.21 o 
  10   3   4      141.25      156.09     14.51 o 
  11   3   4      562.17      596.03     22.90 o 
  12   3   4     6584.30     6543.94    116.07 o 
  13   3   4     3791.85     3719.98     79.28 o 
  14   3   4      246.61      260.49     19.44 o 
  15   3   4     4045.49     4115.99     87.14 o 
  16   3   4     1171.88     1207.39     51.52 o 
  17   3   4      914.93      977.20     40.46 o 
  18   3   4      198.96      171.09     24.93 o 
  19   3   4     6167.42     6131.75    134.68 o 
  20   3   4      957.35      992.77     48.97 o 
  21   3   4     2937.69     2852.67     85.96 o 
  22   3   4      808.14      913.19     60.77 o 
  23   3   4     3839.55     3820.57    108.57 o 
  24   3   4       91.53       54.80     33.16 o 
  25   3   4      468.78      372.83     52.91 o 
  26   3   4      162.73      218.07     59.08 o 
  27   3   4      902.79      678.23     75.57 o 
  28   3   4        6.67       39.24     67.60 o 
  29   3   4     2801.41     2591.66    133.88 o 
  30   3   4      316.75      319.31     67.39 o 
  31   3   4       72.08      100.46     63.07 o 
  32   3   4      489.98      446.96     74.92 o 
  33   3   4     1916.98     1566.30    109.41 o 
   0   4   4     3612.12     3340.82    130.62 o 
   1   4   4     2961.62     2775.94     61.07 o 
   2   4   4      276.61      299.37     25.09 o 
   3   4   4      185.44      180.64     15.64 o 
   4   4   4     5610.83     5360.19     97.28 o 
   5   4   4     5010.97     4888.19     90.24 o 
   6   4   4       85.37       77.90     15.70 o 
   7   4   4     1189.31     1193.14     34.93 o 
   8   4   4     2247.01     2251.51     56.46 o 
   9   4   4     1150.64     1128.83     36.97 o 
  10   4   4      524.36      541.72     29.83 o 
  11   4   4     2989.06     3010.50     69.45 o 
  12   4   4     4894.97     4907.07    101.26 o 
  13   4   4       37.79       65.21     19.56 o 
  14   4   4     2003.65     1964.18     54.97 o 
  15   4   4     2030.84     2145.38     58.13 o 
  16   4   4     1969.15     1914.33     61.31 o 
  17   4   4      710.39      692.27     41.68 o 
  18   4   4     4784.42     4855.56    143.24 o 
  19   4   4      419.06      450.71     34.67 o 
  20   4   4     2044.67     2126.92     68.24 o 
  21   4   4     2477.61     2541.82     90.43 o 
  22   4   4     1823.87     1813.35     82.55 o 
  23   4   4      268.96      195.40     53.44 o 
  24   4   4       16.72       38.83     61.84 o 
  25   4   4      817.74      855.06     76.71 o 
  26   4   4     3484.98     3187.70    145.13 o 
  27   4   4      745.97      555.19     72.92 o 
  28   4   4      228.86      179.64     78.39 o 
  29   4   4      123.91      137.90     64.62 o 
  30   4   4     1373.55     1249.26    177.00 o 
  31   4   4      443.91      360.35     75.35 o 
   1   5   4      477.83      461.92     23.64 o 
   2   5   4       11.56       42.81     26.69 o 
   3   5   4      393.06      352.97     38.60 o 
   4   5   4      497.44      482.00     27.41 o 
   5   5   4      942.71      929.45     47.19 o 
   6   5   4      212.49      240.17     24.12 o 
   7   5   4     6183.78     5879.58    125.09 o 
   8   5   4     1476.94     1452.78     60.37 o 
   9   5   4      148.75      145.02     22.88 o 
  10   5   4     2693.99     2778.93     68.74 o 
  11   5   4      438.20      433.49     34.17 o 
  12   5   4       68.00      112.38     22.91 o 
  13   5   4        6.95       39.25     22.81 o 
  14   5   4     5047.68     5227.92    131.77 o 
  15   5   4     1924.93     1865.77     71.35 o 
  16   5   4      574.79      576.07     43.19 o 
  17   5   4      122.03      127.31     40.90 o 
  18   5   4     3302.49     3307.72    102.07 o 
  19   5   4     1672.38     1711.50     70.09 o 
  20   5   4     2194.17     2311.33     84.91 o 
  21   5   4     1095.76     1084.97     70.41 o 
  22   5   4      478.80      521.32     74.39 o 
  23   5   4      286.65      288.30     57.95 o 
  24   5   4     4125.75     4120.65    227.64 o 
  25   5   4      375.09      417.49     69.78 o 
  26   5   4       93.49       60.71     58.37 o 
  27   5   4      464.62      446.33     75.67 o 
  28   5   4     2295.89     1789.42    152.60 o 
   0   6   4      203.20      221.48     78.39 o 
   1   6   4      774.58      717.34     43.11 o 
   2   6   4       65.89       34.95     27.85 o 
   3   6   4      189.22      193.87     31.37 o 
   4   6   4      350.58      309.09     32.86 o 
   5   6   4       11.44        3.47     27.34 o 
   6   6   4        7.75       54.13     28.80 o 
   7   6   4     1456.33     1363.74     87.42 o 
   8   6   4      157.35      153.15     31.56 o 
   9   6   4      472.78      408.00     38.77 o 
  10   6   4      331.25      333.45     38.62 o 
  11   6   4     2359.08     2416.55    118.04 o 
  12   6   4        1.35      -19.02     32.02 o 
  13   6   4     4692.56     4497.70    185.96 o 
  14   6   4        3.80      -30.73     45.98 o 
  15   6   4       91.17      182.79     43.97 o 
  16   6   4      122.88      147.17     44.00 o 
  17   6   4     2788.57     2963.50    113.34 o 
  18   6   4      124.94       89.55     44.41 o 
  19   6   4       10.47       42.18     45.24 o 
  20   6   4       10.61      -39.76     43.74 o 
  21   6   4     3864.41     3881.89    138.96 o 
  22   6   4       72.82       35.64     69.04 o 
  23   6   4      863.84      729.44     99.27 o 
  24   6   4        0.81      -51.78     76.23 o 
   1   7   4       45.34       61.56     34.60 o 
   2   7   4       73.15       51.80     40.07 o 
   3   7   4      363.67      398.23     43.27 o 
   4   7   4      152.78      111.36     36.97 o 
   5   7   4      554.13      520.72     47.19 o 
   6   7   4      210.48      227.83     39.80 o 
   7   7   4       51.21       80.27     37.48 o 
   8   7   4       30.68       19.33     36.14 o 
   9   7   4      214.16      141.58     39.84 o 
  10   7   4     1522.79     1721.93     76.53 o 
  11   7   4      533.50      520.43     56.70 o 
  12   7   4        4.91       14.52     44.13 o 
  13   7   4      184.88      132.88     83.61 o 
  14   7   4     1612.13     1831.33     91.04 o 
  15   7   4      796.44      780.91     72.98 o 
  16   7   4      170.87      160.08     51.26 o 
  17   7   4       52.18       34.26     50.20 o 
   0   8   4      524.76      748.76     82.12 o 
   1   8   4        8.07       10.42     41.16 o 
   2   8   4        7.82       11.87     41.43 o 
   3   8   4       72.07       69.25     51.38 o 
   1   0   5       43.04       60.59      9.00 o 
   3   0   5      373.70      327.41     16.82 o 
   5   0   5     3255.22     3274.45     81.46 o 
   7   0   5       39.51       53.50     12.21 o 
   9   0   5    44029.06    44222.71   1095.69 o 
  11   0   5    10425.34    10184.14    335.04 o 
  13   0   5    15403.13    14541.97    375.70 o 
  15   0   5    15045.97    14447.14    448.17 o 
  17   0   5       35.80       88.21     31.45 o 
  19   0   5     4783.99     4673.54    295.65 o 
  21   0   5     1282.28     1350.36    128.65 o 
  23   0   5    24680.26    24123.01    648.19 o 
  25   0   5     9583.89     9266.82    424.83 o 
  27   0   5     3185.82     2974.40    177.17 o 
  29   0   5    10050.85     9984.80    462.33 o 
  31   0   5      101.87      217.18     73.35 o 
  33   0   5     1028.10      861.88    103.60 o 
  35   0   5      653.55      542.36     96.39 o 
   0   1   5        3.38       22.19     16.13 o 
   1   1   5      165.10      176.38     11.58 o 
   2   1   5     5702.06     5564.83    100.99 o 
   3   1   5     4536.86     4362.05    124.36 o 
   4   1   5     6262.48     6122.26    127.75 o 
   5   1   5     4097.26     3982.35     87.42 o 
   6   1   5     8088.84     7933.94    162.96 o 
   7   1   5     2508.44     2561.31     61.48 o 
   8   1   5      959.28     1009.40     24.63 o 
   9   1   5     5252.16     5270.88     92.82 o 
  10   1   5      806.49      823.73     33.46 o 
  11   1   5       22.78       64.98     12.24 o 
  12   1   5     1565.12     1675.62     43.37 o 
  13   1   5      778.66      782.37     33.44 o 
  14   1   5      300.28      319.85     20.88 o 
  15   1   5     1165.13     1144.36     44.18 o 
  16   1   5    12565.24    12249.43    448.29 o 
  17   1   5     7994.69     7808.95    169.70 o 
  18   1   5    10294.11    10064.78    213.56 o 
  19   1   5      496.84      497.52     32.99 o 
  20   1   5     8377.32     7740.77    171.26 o 
  21   1   5     4072.05     3872.68     98.58 o 
  22   1   5     5167.49     4994.25    120.59 o 
  23   1   5     1720.47     1583.95     65.11 o 
  24   1   5      240.08      328.69     37.51 o 
  25   1   5      291.86      285.44     36.85 o 
  26   1   5     2039.09     2047.64     98.86 o 
  27   1   5      433.21      384.08     52.20 o 
  28   1   5      910.85      953.64     71.89 o 
  29   1   5      524.75      464.80     75.52 o 
  30   1   5     2230.66     1923.68    287.93 o 
  31   1   5     2091.13     2052.82    108.79 o 
  32   1   5     4031.90     3936.77    159.85 o 
  33   1   5       34.89       32.06     69.04 o 
  34   1   5      682.60      733.56     74.95 o 
  35   1   5      671.50      676.67     74.07 o 
   1   2   5     5077.17     5018.38     94.99 o 
   2   2   5     7754.43     7505.47    138.28 o 
   3   2   5     6917.03     7082.83    119.88 o 
   4   2   5     1670.95     1707.49     34.93 o 
   5   2   5     1816.20     1779.15     35.97 o 
   6   2   5      439.37      489.28     15.77 o 
   7   2   5     1432.15     1450.32     31.66 o 
   8   2   5     2210.08     2239.50     44.54 o 
   9   2   5    11440.44    11313.11    189.89 o 
  10   2   5    14738.38    14551.65    263.33 o 
  11   2   5      207.75      207.56     18.93 o 
  12   2   5     2225.21     2173.57     58.72 o 
  13   2   5     8976.02     9070.44    163.06 o 
  14   2   5     9927.23    10021.18    178.16 o 
  15   2   5      926.23     1018.25     45.62 o 
  16   2   5     6620.61     6739.41    126.08 o 
  17   2   5     2922.74     2840.14     64.03 o 
  18   2   5      929.40      921.92     37.94 o 
  19   2   5      375.29      398.37     30.71 o 
  20   2   5     1913.76     1874.35     72.06 o 
  21   2   5      854.90      817.21     48.90 o 
  22   2   5     1581.97     1414.85     63.23 o 
  23   2   5     4021.83     3881.85    115.23 o 
  24   2   5    10379.22     9615.53    239.73 o 
  25   2   5     2741.83     2589.72     91.26 o 
  26   2   5      325.45      311.13     50.66 o 
  27   2   5     1385.71     1328.63    120.17 o 
  28   2   5     4592.76     4335.28    183.75 o 
  29   2   5     1774.72     1689.86    101.23 o 
  30   2   5     1257.89     1238.68     89.53 o 
  31   2   5       14.04        3.91     54.06 o 
  32   2   5       81.03       47.57     55.09 o 
  33   2   5       47.40       51.78    126.57 o 
  34   2   5      445.31      666.25     74.94 o 
   0   3   5     2567.69     2477.97     75.80 o 
   1   3   5     1709.79     1600.12     38.70 o 
   2   3   5       23.90       27.69     11.09 o 
   3   3   5     4660.72     4567.33     89.43 o 
   4   3   5     6433.23     6285.10    114.40 o 
   5   3   5       82.72       72.83     12.38 o 
   6   3   5    10231.55    10039.99    177.04 o 
   7   3   5     3046.23     3022.46     62.06 o 
   8   3   5     8328.10     8279.38    148.76 o 
   9   3   5     2093.54     2007.17     46.85 o 
  10   3   5     5459.70     5340.40    101.73 o 
  11   3   5      342.87      424.91     26.96 o 
  12   3   5      144.95      199.13     18.00 o 
  13   3   5     1008.51      960.70     46.14 o 
  14   3   5      134.34      114.08     24.35 o 
  15   3   5     3537.24     3571.04     85.47 o 
  16   3   5      397.98      425.36     25.46 o 
  17   3   5    10614.67    10766.51    211.49 o 
  18   3   5      275.55      267.15     28.48 o 
  19   3   5      153.87      125.37     26.85 o 
  20   3   5     2037.64     1944.02     77.09 o 
  21   3   5     6420.16     6232.50    164.66 o 
  22   3   5     1405.58     1414.23     79.94 o 
  23   3   5     2884.96     2820.47     96.03 o 
  24   3   5      150.25      112.72     42.07 o 
  25   3   5      647.97      607.09     54.57 o 
  26   3   5       62.14       49.36     51.14 o 
  27   3   5     1531.66     1332.96    211.56 o 
  28   3   5     1225.16     1058.39     86.78 o 
  29   3   5      389.41      318.20     64.29 o 
  30   3   5      843.81      731.36     77.42 o 
  31   3   5     3373.49     2974.83    143.54 o 
  32   3   5      398.02      410.39    145.29 o 
   1   4   5     9047.06     8562.61    148.02 o 
   2   4   5     2423.38     2313.74     50.92 o 
   3   4   5    17247.70    16064.60    266.30 o 
   4   4   5      424.79      448.88     21.33 o 
   5   4   5      875.48      839.30     29.45 o 
   6   4   5      697.82      670.32     26.54 o 
   7   4   5     1136.02     1104.84     34.58 o 
   8   4   5     2536.30     2578.72     58.95 o 
   9   4   5        8.70       32.60     22.40 o 
  10   4   5     1168.39     1180.25     41.20 o 
  11   4   5     8459.36     8396.05    155.16 o 
  12   4   5     1710.24     1806.66     54.58 o 
  13   4   5     3018.23     3073.08     75.83 o 
  14   4   5     2301.72     2314.27     63.27 o 
  15   4   5     4346.95     4561.88    137.59 o 
  16   4   5        0.80       41.26     23.05 o 
  17   4   5     5061.75     5175.16    125.93 o 
  18   4   5      622.20      728.52     41.55 o 
  19   4   5      901.61      956.59     50.88 o 
  20   4   5     1262.99     1306.38     81.42 o 
  21   4   5      518.24      557.91     60.97 o 
  22   4   5      313.67      308.52     44.85 o 
  23   4   5      253.01      284.69     51.56 o 
  24   4   5     1581.75     1716.34     99.93 o 
  25   4   5      255.92      273.13     53.95 o 
  26   4   5       83.07      146.65     63.28 o 
  27   4   5       64.21       82.96     56.33 o 
  28   4   5      558.05      545.35     73.55 o 
  29   4   5      372.89      290.23     69.78 o 
  30   4   5     1179.39     1152.11    242.46 o 
   0   5   5      204.66      217.52     28.95 o 
   1   5   5     3746.31     3442.76     73.56 o 
   2   5   5      111.45      117.76     21.15 o 
   3   5   5     1240.07     1206.09     43.56 o 
   4   5   5     2536.76     2387.18     57.97 o 
   5   5   5    10366.60     9756.45    177.97 o 
   6   5   5     2922.98     2743.78     70.73 o 
   7   5   5      145.81      151.89     23.43 o 
   8   5   5     6481.80     6295.81    139.17 o 
   9   5   5     6009.30     5821.98    126.26 o 
  10   5   5     1100.55     1117.92     43.96 o 
  11   5   5     1759.36     1752.28     57.19 o 
  12   5   5      240.14      300.00     30.43 o 
  13   5   5      268.26      322.66     30.03 o 
  14   5   5      102.94       84.28     27.45 o 
  15   5   5      850.10      869.93     47.39 o 
  16   5   5     1237.34     1248.98     88.90 o 
  17   5   5        2.09       48.96     31.43 o 
  18   5   5     1070.41     1045.60     55.76 o 
  19   5   5      906.78      911.64     53.62 o 
  20   5   5      219.26      298.30     41.01 o 
  21   5   5      218.60      266.79     46.26 o 
  22   5   5     2723.83     2545.21    103.37 o 
  23   5   5       25.10      -38.40     41.86 o 
  24   5   5      181.39      230.66     81.92 o 
  25   5   5       82.26       50.34     69.04 o 
  26   5   5      342.34      376.42     68.65 o 
  27   5   5      619.16      694.76     79.72 o 
   1   6   5      260.14      236.85     33.17 o 
   2   6   5    11104.14    10495.89    251.74 o 
   3   6   5      206.04      188.02     50.86 o 
   4   6   5     2326.98     2111.17     75.00 o 
   5   6   5      353.60      288.72     33.91 o 
   6   6   5     1307.81     1318.55     62.57 o 
   7   6   5      848.34      826.83     48.72 o 
   8   6   5     1421.82     1289.18     59.55 o 
   9   6   5      196.00      207.18     35.22 o 
  10   6   5     1577.74     1439.21     64.16 o 
  11   6   5       54.59       57.23     33.02 o 
  12   6   5     5005.57     5057.36    183.93 o 
  13   6   5      255.02      271.12     44.67 o 
  14   6   5        1.87       32.45     40.23 o 
  15   6   5      426.44      329.71     48.23 o 
  16   6   5     2369.74     2537.78    105.02 o 
  17   6   5      229.77      234.91     48.16 o 
  18   6   5      684.23      683.79     61.23 o 
  19   6   5      238.35      263.97     52.73 o 
  20   6   5       20.14       27.43     45.10 o 
  21   6   5      151.43      167.18     50.17 o 
  22   6   5      179.27      245.78     63.16 o 
   0   7   5     2474.16     2460.86    282.20 o 
   1   7   5     1169.17     1111.20     62.52 o 
   2   7   5        4.44       -3.89     34.52 o 
   3   7   5     1149.26     1116.50     79.13 o 
   4   7   5     2747.45     2692.12     94.24 o 
   5   7   5     3845.09     3585.54    111.36 o 
   6   7   5       87.90       45.50     37.30 o 
   7   7   5       72.40      -17.18     36.37 o 
   8   7   5       71.42      135.14     39.96 o 
   9   7   5     3610.38     3723.82    145.33 o 
  10   7   5     1289.25     1245.13     94.71 o 
  11   7   5     1026.72     1029.30     69.52 o 
  12   7   5       51.31       85.96     70.25 o 
  13   7   5      292.49      242.72     51.71 o 
  14   7   5      623.63      662.32    101.25 o 
  15   7   5      132.41      148.49     50.55 o 
   0   0   6   158648.59   154094.42   8507.31 o 
   2   0   6     8804.55     8868.10    202.38 o 
   4   0   6    15144.65    15416.55    368.36 o 
   6   0   6    17704.63    17761.51    435.35 o 
   8   0   6     2233.42     2353.35     60.07 o 
  10   0   6    23939.29    23918.77    603.34 o 
  12   0   6     1001.92     1021.18     46.98 o 
  14   0   6    25691.11    24249.24    734.99 o 
  16   0   6      812.77      787.60     91.37 o 
  18   0   6       85.93      152.99     36.61 o 
  20   0   6     8254.65     8594.90    283.05 o 
  22   0   6     1181.49     1154.87    107.02 o 
  24   0   6     1948.77     1781.15     94.26 o 
  26   0   6     3951.72     3714.60    201.72 o 
  28   0   6       15.41       41.71     58.97 o 
  30   0   6      175.16      120.82     67.60 o 
  32   0   6      114.50       90.61     66.16 o 
  34   0   6     1032.76      870.50    103.60 o 
   1   1   6     4569.29     4593.01     80.43 o 
   2   1   6     8379.08     8473.64    142.09 o 
   3   1   6     7006.78     7242.07    163.89 o 
   4   1   6      914.19      920.34     31.59 o 
   5   1   6      119.91      135.71     27.13 o 
   6   1   6     6437.33     6196.79    131.56 o 
   7   1   6    48824.38    46813.00   1094.19 o 
   8   1   6     3257.90     3110.74     74.20 o 
   9   1   6      394.42      428.42     23.04 o 
  10   1   6     1392.15     1507.55     35.67 o 
  11   1   6     3926.59     3920.75     73.17 o 
  12   1   6     3966.97     4023.48     83.30 o 
  13   1   6     1570.22     1623.79     65.67 o 
  14   1   6      232.96      207.45     26.72 o 
  15   1   6       56.58       40.97     18.63 o 
  16   1   6     1580.20     1602.61    117.65 o 
  17   1   6      296.22      274.88     28.02 o 
  18   1   6       92.58       94.43     25.85 o 
  19   1   6     1663.76     1636.94     58.61 o 
  20   1   6      493.26      440.94     34.31 o 
  21   1   6     5945.38     5850.62    137.35 o 
  22   1   6       72.66      117.86     31.79 o 
  23   1   6       62.01       81.74     28.47 o 
  24   1   6      608.04      625.90     45.51 o 
  25   1   6      240.44      296.09     45.47 o 
  26   1   6        1.40       42.45     33.62 o 
  27   1   6      265.40      252.62     49.13 o 
  28   1   6      474.98      445.01     55.84 o 
  29   1   6      110.11       48.35    118.66 o 
  30   1   6      177.60      241.69     52.62 o 
  31   1   6     1662.50     1592.37     93.48 o 
  32   1   6      155.98      178.95     54.67 o 
  33   1   6      260.06      307.05     58.97 o 
   0   2   6    19898.58    19703.94    497.56 o 
   1   2   6    13168.85    13548.80    224.80 o 
   2   2   6      829.41      878.96     23.62 o 
   3   2   6      201.20      274.59     28.43 o 
   4   2   6     2088.16     2130.74     42.99 o 
   5   2   6    28227.82    28303.85    461.62 o 
   6   2   6     9398.60     9269.52    171.93 o 
   7   2   6     1973.42     1877.74     48.30 o 
   8   2   6     1455.12     1506.41     45.37 o 
   9   2   6     5906.98     6090.17    130.78 o 
  10   2   6      152.16      168.71     19.69 o 
  11   2   6      193.96      198.76     15.18 o 
  12   2   6    20553.82    20863.30    375.60 o 
  13   2   6     2906.64     2973.37    106.42 o 
  14   2   6    12033.20    12459.79    230.73 o 
  15   2   6     8354.36     8495.99    155.36 o 
  16   2   6      159.54      185.00     23.96 o 
  17   2   6     3962.60     4023.85     84.11 o 
  18   2   6       40.46       18.14     20.67 o 
  19   2   6      302.64      284.91     29.15 o 
  20   2   6     1820.55     1644.26     69.32 o 
  21   2   6      351.38      371.06     34.90 o 
  22   2   6     2217.69     2162.77    100.79 o 
  23   2   6       80.42       25.90     31.29 o 
  24   2   6      197.16      186.15     37.90 o 
  25   2   6       57.71       51.27     36.96 o 
  26   2   6     9391.18     8580.89    237.64 o 
  27   2   6     1083.61      964.34     81.46 o 
  28   2   6      462.12      529.35     63.87 o 
  29   2   6      601.22      564.93    128.04 o 
  30   2   6      323.80      327.36     60.48 o 
  31   2   6      110.08       67.41     53.84 o 
  32   2   6     1686.83     1714.50    102.99 o 
  33   2   6     1103.02     1190.20     88.08 o 
   1   3   6     1218.29     1180.92     32.97 o 
   2   3   6     9835.81     9430.08    174.80 o 
   3   3   6     1179.69     1212.88     33.86 o 
   4   3   6     3935.48     3915.45     79.88 o 
   5   3   6     4382.47     4379.26    103.04 o 
   6   3   6     8184.48     8161.32    153.94 o 
   7   3   6     1744.62     1802.08     43.98 o 
   8   3   6     6635.51     6802.52    125.42 o 
   9   3   6      155.65      156.40     15.83 o 
  10   3   6     1163.85     1133.41     43.94 o 
  11   3   6     2923.50     3034.73     65.70 o 
  12   3   6     4936.85     4934.38     97.29 o 
  13   3   6      351.74      338.28     21.80 o 
  14   3   6      570.38      571.34     28.54 o 
  15   3   6     2957.72     3067.87     68.82 o 
  16   3   6     1524.54     1542.83     53.57 o 
  17   3   6      486.11      473.43     27.82 o 
  18   3   6      472.28      464.85     30.40 o 
  19   3   6     8902.81     8385.03    207.78 o 
  20   3   6      129.21      112.28     30.81 o 
  21   3   6      524.99      511.56     43.19 o 
  22   3   6       98.82      165.80     42.90 o 
  23   3   6     1561.98     1405.89     93.02 o 
  24   3   6        2.91      -33.99     33.99 o 
  25   3   6      812.07      735.93     56.84 o 
  26   3   6        8.94        0.41     78.21 o 
  27   3   6       55.23       20.91     41.51 o 
  28   3   6        4.38       -2.85     49.87 o 
  29   3   6     1252.67     1045.32     83.30 o 
  30   3   6      351.90      342.55     64.62 o 
  31   3   6      286.65      313.24     63.80 o 
   0   4   6      104.57      128.61     22.92 o 
   1   4   6     5917.38     5664.78    104.57 o 
   2   4   6     2520.71     2419.71     54.00 o 
   3   4   6     1496.25     1467.69     53.39 o 
   4   4   6     3112.47     3060.52     65.79 o 
   5   4   6      257.53      282.45     20.13 o 
   6   4   6      321.57      372.04     23.82 o 
   7   4   6     3382.02     3185.65     69.20 o 
   8   4   6      813.81      818.08     31.09 o 
   9   4   6     1138.01     1144.63     37.55 o 
  10   4   6     2737.39     2648.53     62.10 o 
  11   4   6     2911.30     2787.19     64.90 o 
  12   4   6    20224.61    20260.47    352.05 o 
  13   4   6      863.38      906.93     44.45 o 
  14   4   6      689.13      694.60     42.06 o 
  15   4   6      742.51      744.07     36.30 o 
  16   4   6      184.44      235.82     27.17 o 
  17   4   6     2877.49     2851.15     99.99 o 
  18   4   6     2153.18     2195.32     75.51 o 
  19   4   6      496.91      591.41     41.48 o 
  20   4   6      749.88      775.47     51.69 o 
  21   4   6     1665.73     1654.63     80.54 o 
  22   4   6     3664.56     3715.76    162.08 o 
  23   4   6       34.03       84.35     38.74 o 
  24   4   6       64.18      113.41     61.85 o 
  25   4   6       40.05       30.46     41.58 o 
  26   4   6     9669.48     9348.27    262.40 o 
  27   4   6     1629.18     1414.89     79.75 o 
  28   4   6      404.73      373.32     65.44 o 
  29   4   6      224.14      169.15     60.91 o 
   1   5   6     2295.74     2109.62     54.45 o 
   2   5   6        9.43       33.68     18.67 o 
   3   5   6     2182.26     1998.56     52.56 o 
   4   5   6      902.24      864.13     34.02 o 
   5   5   6     2758.98     2733.93     84.02 o 
   6   5   6      646.91      635.20     30.53 o 
   7   5   6       85.37      102.20     21.29 o 
   8   5   6      981.62      977.29     64.05 o 
   9   5   6      728.49      669.13     35.59 o 
  10   5   6      761.88      722.40     36.96 o 
  11   5   6     2862.23     2989.27    123.04 o 
  12   5   6      121.79      131.11     33.68 o 
  13   5   6      280.55      243.05     30.12 o 
  14   5   6     3412.95     3522.50     94.25 o 
  15   5   6     1351.01     1399.58     69.01 o 
  16   5   6     1020.75     1034.97     63.67 o 
  17   5   6      360.10      368.60     42.77 o 
  18   5   6     4071.30     4337.57    122.74 o 
  19   5   6     1990.91     2056.01     77.79 o 
  20   5   6     2166.51     2066.59     90.59 o 
  21   5   6      124.40      118.92     50.96 o 
  22   5   6      296.10      330.03     49.50 o 
  23   5   6       99.51      110.21     45.13 o 
  24   5   6     1584.33     1463.94     78.80 o 
  25   5   6      507.72      465.07     85.59 o 
   0   6   6     4029.98     3811.82    154.02 o 
   1   6   6        9.08       47.56     38.17 o 
   2   6   6     4821.38     4586.00    126.23 o 
   3   6   6      313.41      294.51     31.50 o 
   4   6   6      764.81      730.00     40.42 o 
   5   6   6      230.34      192.31     30.51 o 
   6   6   6       34.44       57.62     27.57 o 
   7   6   6     1119.64     1176.47     50.30 o 
   8   6   6      135.34      128.62     30.17 o 
   9   6   6      976.13      929.88     46.76 o 
  10   6   6       35.18       45.51     43.24 o 
  11   6   6     1463.54     1528.34     75.84 o 
  12   6   6      374.79      416.38     38.26 o 
  13   6   6     1631.30     1576.03    128.23 o 
  14   6   6      486.66      520.87     45.74 o 
  15   6   6      861.87      914.18     65.83 o 
  16   6   6     1217.27     1231.22     76.59 o 
  17   6   6     3231.81     3362.79    107.37 o 
  18   6   6      657.07      702.68     52.51 o 
  19   6   6       95.87       77.71     40.73 o 
  20   6   6      579.69      676.76     54.39 o 
  21   6   6     2571.98     2602.34    136.58 o 
   1   7   6       98.56      102.72     37.27 o 
   2   7   6       35.99       67.78     37.27 o 
   3   7   6       97.31      122.72     38.03 o 
   4   7   6      243.84      212.89     40.73 o 
   5   7   6       52.47       -8.44     35.81 o 
   6   7   6      705.69      643.26     51.08 o 
   7   7   6      928.28      996.24     60.84 o 
   8   7   6       36.57       32.52     38.54 o 
   9   7   6      736.44      780.79     56.59 o 
  10   7   6      380.80      355.35     69.97 o 
  11   7   6      466.07      455.25     50.68 o 
  12   7   6       12.88      -23.81     44.68 o 
  13   7   6      978.91     1020.23     72.05 o 
   1   0   7      623.88      612.51     31.36 o 
   3   0   7     1588.08     1610.89     64.53 o 
   5   0   7     5608.22     5833.08    132.58 o 
   7   0   7     4826.56     5003.58    115.80 o 
   9   0   7     2427.05     2536.65     79.75 o 
  11   0   7      942.76      900.20     64.74 o 
  13   0   7     5563.30     5563.51    163.03 o 
  15   0   7     9538.95     9244.45    299.06 o 
  17   0   7     1607.32     1471.89     97.16 o 
  19   0   7    17345.65    17313.12    538.34 o 
  21   0   7     5832.01     5837.49    206.56 o 
  23   0   7     5070.62     5025.38    200.05 o 
  25   0   7     1387.01     1505.66    112.97 o 
  27   0   7      939.04      841.55     69.83 o 
  29   0   7     5101.58     4955.55    252.25 o 
  31   0   7       61.73       28.77     64.72 o 
   0   1   7      301.95      308.68     20.54 o 
   1   1   7     3158.79     3204.61     58.79 o 
   2   1   7      151.60      162.68      9.30 o 
   3   1   7      247.85      250.84     17.19 o 
   4   1   7       59.59       53.79     13.70 o 
   5   1   7      248.06      251.01     18.32 o 
   6   1   7     4057.16     4031.70     91.46 o 
   7   1   7      701.74      769.23     41.38 o 
   8   1   7     1508.49     1461.27     51.98 o 
   9   1   7     1507.43     1353.82     44.29 o 
  10   1   7     1263.39     1283.08     44.08 o 
  11   1   7     1850.54     1899.79     60.68 o 
  12   1   7    11181.97    11610.46    218.24 o 
  13   1   7     6409.71     6712.05    141.56 o 
  14   1   7      345.19      390.29     23.84 o 
  15   1   7       62.82       85.47     24.92 o 
  16   1   7     3677.50     3679.65    132.70 o 
  17   1   7     1072.40     1071.11     47.49 o 
  18   1   7     3032.66     2942.72     84.58 o 
  19   1   7       86.67       81.17     36.12 o 
  20   1   7     5107.64     4744.72    135.05 o 
  21   1   7     2305.01     2327.90    114.29 o 
  22   1   7     4314.43     4437.17    111.98 o 
  23   1   7      538.73      568.42     40.10 o 
  24   1   7       50.09       -2.81     28.30 o 
  25   1   7     2347.00     2222.57    126.77 o 
  26   1   7     8695.82     8421.25    229.88 o 
  27   1   7     1594.33     1619.53     74.95 o 
  28   1   7     1432.60     1361.87     69.93 o 
  29   1   7       86.98      116.41    127.29 o 
  30   1   7     1066.97     1062.13    143.17 o 
  31   1   7      462.30      367.87    102.85 o 
  32   1   7     1557.32     1430.60     95.70 o 
   1   2   7      670.87      643.98     25.83 o 
   2   2   7     1091.73     1124.07     38.86 o 
   3   2   7     3951.88     3807.46     89.14 o 
   4   2   7      973.73      919.31     34.90 o 
   5   2   7       26.37       53.62     17.48 o 
   6   2   7     8278.69     8155.20    172.91 o 
   7   2   7     1094.89     1078.31     59.26 o 
   8   2   7      632.08      597.68     32.29 o 
   9   2   7     2591.15     2588.91     68.74 o 
  10   2   7     1970.80     1948.97     56.76 o 
  11   2   7      976.74      983.69     40.28 o 
  12   2   7      148.18      137.97     22.59 o 
  13   2   7     1537.14     1564.20     53.16 o 
  14   2   7     5796.78     6098.15    121.66 o 
  15   2   7     1661.27     1745.70     48.30 o 
  16   2   7     1852.29     1913.85     50.63 o 
  17   2   7     1330.00     1347.54     44.37 o 
  18   2   7     6261.17     6244.23    141.41 o 
  19   2   7     1742.33     1750.60     99.59 o 
  20   2   7     7629.23     7597.72    193.71 o 
  21   2   7      154.13      185.53     34.52 o 
  22   2   7       81.86      157.97     31.92 o 
  23   2   7      822.38      698.69     55.49 o 
  24   2   7     2974.30     2773.79     99.52 o 
  25   2   7      580.19      557.04     49.97 o 
  26   2   7       43.26       46.16     43.70 o 
  27   2   7      115.07      143.88     42.10 o 
  28   2   7     3074.91     2793.59    103.98 o 
  29   2   7     1500.19     1429.67     88.70 o 
  30   2   7      190.04      189.39     53.84 o 
  31   2   7       21.18       39.86    102.12 o 
   0   3   7    16746.21    16315.48    418.82 o 
   1   3   7      649.55      677.39     26.65 o 
   2   3   7     1670.50     1602.46     43.57 o 
   3   3   7       27.68       28.50     14.58 o 
   4   3   7     3296.13     3364.06     72.62 o 
   5   3   7      106.52      115.12     15.85 o 
   6   3   7     3736.03     3811.71     80.86 o 
   7   3   7     1851.24     1879.22     48.66 o 
   8   3   7     2668.13     2729.72     62.63 o 
   9   3   7      321.12      325.78     29.49 o 
  10   3   7     1136.28     1062.81     33.92 o 
  11   3   7     3597.73     3561.80     85.89 o 
  12   3   7      188.12      253.87     19.15 o 
  13   3   7     5612.80     5532.67    128.57 o 
  14   3   7     7303.46     7342.49    138.83 o 
  15   3   7       41.29       55.29     18.58 o 
  16   3   7      481.05      538.36     28.23 o 
  17   3   7     2497.11     2584.50     63.60 o 
  18   3   7      105.95      106.70     23.31 o 
  19   3   7        8.54       23.90     24.52 o 
  20   3   7      178.32      239.82     31.15 o 
  21   3   7     3873.96     3884.73    119.77 o 
  22   3   7        7.21       13.81     36.26 o 
  23   3   7      956.78     1007.59     57.95 o 
  24   3   7       53.69       52.58     36.93 o 
  25   3   7     2428.28     2475.04     95.97 o 
  26   3   7       48.03       50.60     51.25 o 
  27   3   7     3965.47     3699.28    127.09 o 
  28   3   7      173.86      265.72     46.53 o 
  29   3   7       72.23       35.45     50.97 o 
  30   3   7       34.42       66.80     54.28 o 
   1   4   7     1481.12     1473.86     41.18 o 
   2   4   7     1607.19     1589.94     54.13 o 
   3   4   7     4669.23     4587.24     92.46 o 
   4   4   7     1245.73     1219.28     45.76 o 
   5   4   7     3034.59     2963.37     66.82 o 
   6   4   7      673.40      660.18     29.63 o 
   7   4   7     9175.58     9154.33    168.51 o 
   8   4   7     1737.21     1717.95     64.27 o 
   9   4   7      723.16      717.36     38.06 o 
  10   4   7      442.69      440.61     25.29 o 
  11   4   7     3071.53     3072.05     70.97 o 
  12   4   7     1172.22     1136.16     39.68 o 
  13   4   7      104.04      126.00     21.48 o 
  14   4   7     2083.95     2180.81     70.44 o 
  15   4   7      860.08      866.89     37.52 o 
  16   4   7        8.71       37.52     23.72 o 
  17   4   7      459.67      444.22     47.44 o 
  18   4   7      827.90      807.17     44.74 o 
  19   4   7     2671.35     2758.17     96.32 o 
  20   4   7     1317.46     1313.25     64.64 o 
  21   4   7     1065.65      911.24     66.72 o 
  22   4   7      263.51      305.17     42.10 o 
  23   4   7       22.34       37.08     41.43 o 
  24   4   7     1190.18     1121.96     74.54 o 
  25   4   7      125.18       88.49     42.35 o 
  26   4   7       28.09       52.70     42.62 o 
  27   4   7      180.34       98.63     55.41 o 
   0   5   7     5991.86     5768.70    167.86 o 
   1   5   7     6045.13     5850.88    119.93 o 
   2   5   7      341.53      332.63     27.66 o 
   3   5   7      493.45      486.69     28.26 o 
   4   5   7      652.40      641.38     50.33 o 
   5   5   7     4046.84     3896.05     96.74 o 
   6   5   7      558.52      579.88     30.99 o 
   7   5   7      226.01      239.59     35.54 o 
   8   5   7     1584.73     1659.05     76.41 o 
   9   5   7     2505.48     2447.08     99.92 o 
  10   5   7      176.93      155.27     27.22 o 
  11   5   7      489.51      424.19     33.50 o 
  12   5   7     1147.74     1223.30     50.94 o 
  13   5   7     1521.11     1573.13     58.74 o 
  14   5   7     3254.30     3396.00     92.92 o 
  15   5   7     1489.09     1585.20     59.96 o 
  16   5   7       13.30       30.56     32.25 o 
  17   5   7      106.07      159.65     54.60 o 
  18   5   7      209.31      185.06     36.04 o 
  19   5   7      383.95      303.85     39.52 o 
  20   5   7        5.93      -24.40     64.06 o 
  21   5   7      152.08      202.63     46.82 o 
  22   5   7      729.68      699.38     56.76 o 
  23   5   7       34.28       81.05     40.99 o 
  24   5   7      125.43      119.75     58.22 o 
   1   6   7       91.88       77.72     25.92 o 
   2   6   7     5188.69     4962.05    120.91 o 
   3   6   7       37.49       24.65     39.00 o 
   4   6   7      200.32      197.05     38.26 o 
   5   6   7       91.81       20.48     38.22 o 
   6   6   7     5182.97     5195.08    156.68 o 
   7   6   7       37.44       44.33     29.35 o 
   8   6   7     6479.81     6566.04    153.24 o 
   9   6   7        1.59      -12.09     30.41 o 
  10   6   7       99.48      110.17     32.32 o 
  11   6   7       15.26       -4.44     37.00 o 
  12   6   7     2233.12     2268.78     77.11 o 
  13   6   7       25.38       36.04     32.77 o 
  14   6   7        2.85       -9.51     47.38 o 
  15   6   7       67.10       85.49     37.93 o 
  16   6   7      367.56      305.92     61.66 o 
  17   6   7       11.66       28.94     37.79 o 
  18   6   7       25.03       61.14     39.52 o 
   0   7   7     1240.31     1168.76     90.86 o 
   1   7   7     2634.85     2556.49     93.27 o 
   2   7   7      477.99      463.84     47.50 o 
   3   7   7      147.35      128.42     41.94 o 
   4   7   7      966.95      820.89     56.78 o 
   5   7   7     1801.10     1656.47     76.14 o 
   6   7   7      185.78      156.74     46.30 o 
   7   7   7        5.77      -39.28     39.28 o 
   8   7   7      174.07      226.73     79.51 o 
   9   7   7     1055.66     1062.97     87.85 o 
   0   0   8    13949.72    13857.90    446.21 o 
   2   0   8     1062.38     1037.61     40.33 o 
   4   0   8    10475.30    10578.89    275.12 o 
   6   0   8    16384.31    16022.33    482.46 o 
   8   0   8     9883.83     9706.60    271.71 o 
  10   0   8     9550.86     9715.01    511.20 o 
  12   0   8      792.86      823.12     44.68 o 
  14   0   8     1594.00     1528.05    136.75 o 
  16   0   8       77.45       57.47     36.68 o 
  18   0   8      210.59      214.35     41.26 o 
  20   0   8     3136.15     3077.92    126.30 o 
  22   0   8     1296.90     1308.99     80.05 o 
  24   0   8       99.39      109.89     47.26 o 
  26   0   8      152.72      213.45     51.34 o 
  28   0   8     1322.44     1321.29     84.98 o 
  30   0   8      465.32      566.77     80.56 o 
   1   1   8    12080.33    12241.83    222.78 o 
   2   1   8     7072.48     7383.62    126.44 o 
   3   1   8    21792.72    21630.89    427.84 o 
   4   1   8      977.84     1060.12     43.51 o 
   5   1   8      804.49      808.99     41.70 o 
   6   1   8     1835.89     1790.45     62.84 o 
   7   1   8     2853.82     2680.51     68.15 o 
   8   1   8      895.87      815.34     34.29 o 
   9   1   8     2616.53     2523.68     66.72 o 
  10   1   8     1395.16     1362.38     46.82 o 
  11   1   8     6882.64     6782.70    151.88 o 
  12   1   8     3341.90     3337.28    156.81 o 
  13   1   8    10976.59    10709.75    463.36 o 
  14   1   8      250.57      222.57     29.56 o 
  15   1   8      541.61      612.38     44.19 o 
  16   1   8     1701.66     1671.91    135.56 o 
  17   1   8     6444.12     6352.60    152.26 o 
  18   1   8        6.50       44.05     34.72 o 
  19   1   8       40.87       50.54     26.00 o 
  20   1   8       62.00       57.79     29.06 o 
  21   1   8     1169.65     1188.76     55.82 o 
  22   1   8       17.29       13.43     28.68 o 
  23   1   8      288.05      248.21     34.90 o 
  24   1   8      637.83      549.64     41.88 o 
  25   1   8      149.95      187.65     50.88 o 
  26   1   8        1.82       59.19     33.46 o 
  27   1   8      838.21      882.06    110.19 o 
  28   1   8      371.48      345.35     44.04 o 
  29   1   8      239.55      259.93     43.47 o 
  30   1   8       10.80        2.06     53.21 o 
  31   1   8       28.89      115.00     67.60 o 
   0   2   8      749.14      821.62     44.78 o 
   1   2   8     3870.59     3904.13     80.34 o 
   2   2   8     2074.57     2167.03     75.15 o 
   3   2   8     3421.83     3364.65     81.70 o 
   4   2   8      102.47      138.25     20.32 o 
   5   2   8    15078.78    14759.54    299.99 o 
   6   2   8     6727.59     6367.17    140.51 o 
   7   2   8       39.30       32.19     20.94 o 
   8   2   8     1573.14     1572.70     52.05 o 
   9   2   8     9492.08     9130.63    211.26 o 
  10   2   8      401.20      384.84     28.67 o 
  11   2   8     1413.48     1382.40     49.87 o 
  12   2   8       48.10       48.92     22.60 o 
  13   2   8      997.64     1036.62     43.81 o 
  14   2   8       55.04       56.32     24.92 o 
  15   2   8      343.15      329.26     31.74 o 
  16   2   8     2231.12     2117.14    111.22 o 
  17   2   8     1935.05     1868.20     93.30 o 
  18   2   8      931.79      903.83     52.98 o 
  19   2   8     1562.74     1571.10     63.64 o 
  20   2   8     2613.96     2568.19     79.26 o 
  21   2   8      154.05      139.07     28.39 o 
  22   2   8       87.86      117.84     29.38 o 
  23   2   8      427.26      409.10     37.17 o 
  24   2   8        4.67        9.01     44.22 o 
  25   2   8       12.76      -29.01     37.23 o 
  26   2   8      116.93      121.44     59.13 o 
  27   2   8       83.64       37.94     37.49 o 
  28   2   8      368.50      375.15     45.67 o 
  29   2   8      874.96      870.53     66.82 o 
  30   2   8      102.90      112.69     45.31 o 
   1   3   8      294.11      319.45     24.82 o 
   2   3   8     9560.12     9420.98    180.66 o 
   3   3   8       70.27       76.74     19.78 o 
   4   3   8     1741.80     1742.23     50.03 o 
   5   3   8      210.60      175.57     31.94 o 
   6   3   8     2755.27     2744.57     75.06 o 
   7   3   8     1380.84     1331.82     62.51 o 
   8   3   8     3228.82     3206.43     84.54 o 
   9   3   8     5841.30     5870.89    135.11 o 
  10   3   8      579.20      599.17     36.26 o 
  11   3   8      857.85      891.38     41.19 o 
  12   3   8     4520.15     4647.54    107.11 o 
  13   3   8     4208.32     4178.20    118.06 o 
  14   3   8      151.51      150.31     30.77 o 
  15   3   8     1638.85     1639.54     58.43 o 
  16   3   8     1591.54     1688.63     65.52 o 
  17   3   8      289.27      308.80     34.92 o 
  18   3   8      554.02      610.62     46.23 o 
  19   3   8     1259.70     1185.72     48.27 o 
  20   3   8        9.73       32.07     26.78 o 
  21   3   8     1161.56     1182.03     51.34 o 
  22   3   8        6.96       22.20     38.11 o 
  23   3   8     4461.98     4462.19    147.93 o 
  24   3   8        2.91       22.18     33.14 o 
  25   3   8     1175.96     1050.90     60.82 o 
  26   3   8        7.42       47.24     36.97 o 
  27   3   8     1321.90     1203.88     80.93 o 
  28   3   8        0.22        8.54     38.17 o 
   0   4   8     2117.44     2229.83     79.30 o 
   1   4   8     1493.88     1587.38     45.95 o 
   2   4   8      813.92      833.52     33.99 o 
   3   4   8      233.58      253.93     44.25 o 
   4   4   8     6173.43     6265.44    122.60 o 
   5   4   8     2468.33     2520.39     62.49 o 
   6   4   8      218.86      256.03     23.68 o 
   7   4   8     1129.73     1126.60     39.70 o 
   8   4   8      616.69      670.30     31.36 o 
   9   4   8     1230.38     1266.47     61.85 o 
  10   4   8     1904.54     1844.83     51.94 o 
  11   4   8     1840.11     1908.78     79.29 o 
  12   4   8      207.32      260.41     26.91 o 
  13   4   8        6.51       -7.10     19.86 o 
  14   4   8      797.94      779.84     35.80 o 
  15   4   8      536.44      542.03     30.60 o 
  16   4   8     2820.41     2985.16     89.52 o 
  17   4   8      842.53      892.68     41.49 o 
  18   4   8     4602.35     4813.39    140.78 o 
  19   4   8      482.83      479.53     55.05 o 
  20   4   8     1367.67     1430.38     64.41 o 
  21   4   8     1718.04     1658.33    123.89 o 
  22   4   8      853.24      784.49     85.21 o 
  23   4   8       22.59       58.90     39.32 o 
  24   4   8       68.34       52.21     57.53 o 
  25   4   8      305.72      301.66     42.88 o 
   1   5   8       62.91       33.55     22.91 o 
   2   5   8        3.32       32.82     23.18 o 
   3   5   8      451.02      445.84     30.27 o 
   4   5   8       21.72       39.99     23.90 o 
   5   5   8      123.14      101.43     24.34 o 
   6   5   8       19.76       10.44     23.32 o 
   7   5   8     1983.33     2038.27     59.93 o 
   8   5   8     1253.08     1260.36     46.97 o 
   9   5   8     1308.95     1349.12     62.10 o 
  10   5   8     2638.70     2692.19     71.86 o 
  11   5   8     1107.96     1175.27     50.57 o 
  12   5   8        9.61       35.86     26.24 o 
  13   5   8      290.37      366.28     34.55 o 
  14   5   8     3075.54     3145.64     89.83 o 
  15   5   8      843.68      903.75     46.23 o 
  16   5   8      348.38      297.00     40.91 o 
  17   5   8       32.69       33.41     31.96 o 
  18   5   8      833.20      903.32     62.51 o 
  19   5   8       54.79      133.84     37.58 o 
  20   5   8      659.11      633.06     71.22 o 
  21   5   8      526.10      466.72     46.96 o 
   0   6   8      375.74      366.41     48.30 o 
   1   6   8        2.62        0.12     27.34 o 
   2   6   8        1.68      -25.12     26.61 o 
   3   6   8      954.35      921.23     43.25 o 
   4   6   8      677.95      609.72     37.88 o 
   5   6   8        4.43       -2.57     30.94 o 
   6   6   8       19.88        2.73     31.45 o 
   7   6   8      892.43      829.26     47.07 o 
   8   6   8      163.26      180.38     33.67 o 
   9   6   8      381.95      373.13     38.43 o 
  10   6   8      194.49      151.39     35.16 o 
  11   6   8      374.79      488.51     43.38 o 
  12   6   8      490.15      559.05     44.09 o 
  13   6   8     1188.43     1235.62     57.58 o 
  14   6   8      233.36      207.38     63.74 o 
  15   6   8      574.96      696.09     52.18 o 
   1   0   9      979.23     1013.30     43.72 o 
   3   0   9     1325.46     1413.06     54.10 o 
   5   0   9     2329.69     2446.50    211.69 o 
   7   0   9     3192.67     3206.74    228.36 o 
   9   0   9     2559.77     2480.03    136.82 o 
  11   0   9     5032.39     5101.27    167.49 o 
  13   0   9     1987.43     2157.56     89.09 o 
  15   0   9     6868.68     7317.46    347.79 o 
  17   0   9      643.47      695.91     54.67 o 
  19   0   9    10049.29     9418.02    833.76 o 
  21   0   9      320.73      427.16     51.19 o 
  23   0   9     4559.77     4736.95    175.82 o 
  25   0   9     2714.79     2883.64    127.12 o 
  27   0   9      313.12      341.75     54.45 o 
  29   0   9     3425.12     3517.90    145.69 o 
   0   1   9     6201.69     6316.46    171.26 o 
   1   1   9       69.16       97.78     11.92 o 
   2   1   9       34.37       31.11     16.77 o 
   3   1   9       51.77       54.06     15.72 o 
   4   1   9      780.91      773.74     31.33 o 
   5   1   9     4463.46     4332.98     99.06 o 
   6   1   9     3354.74     3317.86     80.66 o 
   7   1   9     3084.46     3025.06     75.96 o 
   8   1   9      292.88      288.05     23.45 o 
   9   1   9      954.98      941.47     38.82 o 
  10   1   9      977.03      961.54     43.14 o 
  11   1   9      286.35      304.86     41.52 o 
  12   1   9    15754.67    15776.87    354.42 o 
  13   1   9      129.88      130.12     27.39 o 
  14   1   9     4329.14     4286.66    176.62 o 
  15   1   9       89.02       13.13     47.22 o 
  16   1   9     2187.84     2267.61     89.59 o 
  17   1   9     5539.45     5601.88    232.92 o 
  18   1   9     2745.16     2676.72    102.26 o 
  19   1   9        7.23       62.40     39.08 o 
  20   1   9     1919.06     1776.16     83.62 o 
  21   1   9     1880.84     1956.54    128.31 o 
  22   1   9     5543.97     5434.09    158.78 o 
  23   1   9      207.43      256.90     43.60 o 
  24   1   9      351.07      351.27     35.30 o 
  25   1   9       43.67       89.03     31.17 o 
  26   1   9     9042.30     8868.78    232.35 o 
  27   1   9     1445.92     1520.76     63.32 o 
  28   1   9      274.75      287.81     40.99 o 
  29   1   9      583.39      705.29     50.44 o 
   1   2   9      143.23      169.01     31.86 o 
   2   2   9     2248.22     2205.63     60.23 o 
   3   2   9      486.46      485.11     30.73 o 
   4   2   9      140.34      146.27     26.94 o 
   5   2   9     1203.34     1182.44     43.29 o 
   6   2   9      933.06      961.63     40.30 o 
   7   2   9     7578.61     7223.39    158.32 o 
   8   2   9      582.49      604.92     33.32 o 
   9   2   9       93.19      139.24     23.56 o 
  10   2   9     3980.42     3933.43    117.25 o 
  11   2   9       12.58      -14.25     22.63 o 
  12   2   9      657.36      662.70     37.60 o 
  13   2   9      825.38      882.25     43.03 o 
  14   2   9     3687.18     3732.61     97.31 o 
  15   2   9      701.88      753.91     42.11 o 
  16   2   9     3233.92     3043.04    154.34 o 
  17   2   9       35.00       62.04     36.11 o 
  18   2   9     1483.16     1552.07     74.59 o 
  19   2   9     2736.19     2412.77    125.13 o 
  20   2   9     1565.47     1549.33     79.69 o 
  21   2   9      749.65      880.60     64.31 o 
  22   2   9      507.28      545.70     57.14 o 
  23   2   9      167.86      257.79     50.54 o 
  24   2   9     3520.20     3267.43    287.36 o 
  25   2   9      739.19      735.65     64.58 o 
  26   2   9      237.26      143.93     55.50 o 
  27   2   9       45.36       77.83     92.77 o 
  28   2   9     2408.99     2142.39     82.17 o 
   0   3   9    25408.74    26731.16    880.13 o 
   1   3   9      470.79      432.31     25.04 o 
   2   3   9     4457.18     4540.88    153.35 o 
   3   3   9      706.36      631.97     36.65 o 
   4   3   9     1674.92     1590.84     57.89 o 
   5   3   9       71.83       96.31     25.61 o 
   6   3   9     2760.17     2670.50     85.37 o 
   7   3   9     1377.37     1376.88     52.82 o 
   8   3   9      615.79      591.89     36.62 o 
   9   3   9      936.28      900.80     43.44 o 
  10   3   9     4446.53     4322.22    107.75 o 
  11   3   9      753.52      789.33     44.80 o 
  12   3   9      594.85      625.15     39.25 o 
  13   3   9      762.76      814.70     48.24 o 
  14   3   9     4163.13     4258.77    108.64 o 
  15   3   9     1310.72     1518.96     60.05 o 
  16   3   9      979.97      983.75     53.51 o 
  17   3   9     3770.46     3824.81    112.66 o 
  18   3   9       86.53       21.29     35.71 o 
  19   3   9       72.58       45.77     39.73 o 
  20   3   9     2383.85     2389.20     98.80 o 
  21   3   9     2888.36     2973.99    147.55 o 
  22   3   9     1066.73     1104.13     73.98 o 
  23   3   9     1488.05     1454.52     97.18 o 
  24   3   9      659.97      700.88    146.74 o 
  25   3   9      631.13      596.09     74.72 o 
  26   3   9     1732.37     1693.23    109.86 o 
   1   4   9     2183.05     2262.75     69.08 o 
   2   4   9      923.84      983.40     60.12 o 
   3   4   9     2416.23     2506.94     79.85 o 
   4   4   9      538.13      536.05     32.29 o 
   5   4   9      320.99      272.95     36.02 o 
   6   4   9      292.02      322.11     38.70 o 
   7   4   9     6020.53     6143.39    150.36 o 
   8   4   9     1624.97     1540.56     67.41 o 
   9   4   9      686.47      687.38     47.82 o 
  10   4   9      194.37      195.46     33.60 o 
  11   4   9     3245.58     3344.77     93.61 o 
  12   4   9      751.33      789.13     46.89 o 
  13   4   9       22.84        6.09     37.57 o 
  14   4   9      923.39      952.54     51.30 o 
  15   4   9     1356.62     1400.18     60.82 o 
  16   4   9       74.66      100.23     43.77 o 
  17   4   9      147.30      109.58     38.60 o 
  18   4   9      707.18      708.24     59.15 o 
  19   4   9      152.07      201.46     47.85 o 
  20   4   9      761.95      655.51     70.43 o 
  21   4   9     1602.29     1396.02    129.53 o 
  22   4   9      330.10      414.29     94.94 o 
  23   4   9     1424.07     1516.79    145.35 o 
   0   5   9     3122.65     3460.85    163.28 o 
   1   5   9     2253.57     2376.31     69.36 o 
   2   5   9      763.05      825.24     41.97 o 
   3   5   9      160.17      169.32     30.41 o 
   4   5   9     1181.13     1235.81     67.36 o 
   5   5   9     6841.10     7095.23    179.81 o 
   6   5   9     1109.16     1107.02     47.58 o 
   7   5   9      110.61       65.86     28.96 o 
   8   5   9     2741.20     2919.55     78.19 o 
   9   5   9     1236.47     1265.29     61.20 o 
  10   5   9       43.58       28.74     34.48 o 
  11   5   9      872.34      844.75     51.31 o 
  12   5   9     1515.70     1619.18     68.02 o 
  13   5   9       41.49       83.76     37.22 o 
  14   5   9     3161.15     3429.32    116.70 o 
  15   5   9     2515.44     2730.64    200.37 o 
  16   5   9     1221.79     1257.73    103.77 o 
  17   5   9      466.30      480.95     60.20 o 
  18   5   9      650.84      672.93     85.60 o 
   1   6   9       28.65      -10.38     36.23 o 
   2   6   9     3464.34     3856.34    136.59 o 
   3   6   9       83.99       61.87     32.63 o 
   4   6   9     2272.10     2498.04     81.02 o 
   5   6   9      308.09      370.81     37.74 o 
   6   6   9     1981.03     2173.48     84.86 o 
   7   6   9      235.07      235.94     36.74 o 
   8   6   9     1080.47     1127.27     58.61 o 
   9   6   9      480.48      524.49     46.47 o 
  10   6   9      981.89     1085.64     57.33 o 
  11   6   9       10.75       20.09     45.01 o 
   0   0  10    27094.89    29252.47   1223.59 o 
   2   0  10     2248.22     2319.26     95.03 o 
   4   0  10     7564.82     7514.80    229.60 o 
   6   0  10     6231.05     6041.01    274.13 o 
   8   0  10     2606.80     2469.80    136.81 o 
  10   0  10     2950.08     2671.81    151.23 o 
  12   0  10       14.04      -20.14     50.34 o 
  14   0  10    10792.53    10571.52    490.05 o 
  16   0  10      861.82      723.72    106.47 o 
  18   0  10      558.79      296.35     93.51 o 
  20   0  10      499.23      493.42    106.45 o 
  22   0  10      265.98      326.84     92.06 o 
  24   0  10       57.89      152.96     41.41 o 
  26   0  10       10.10       91.14     64.00 o 
   1   1  10     1310.69     1337.92     67.55 o 
   2   1  10     2232.74     2388.76     85.10 o 
   3   1  10     5103.82     5212.18    134.04 o 
   4   1  10       85.38       51.28     20.09 o 
   5   1  10     1702.48     1658.65     50.79 o 
   6   1  10     4725.52     4624.94    106.83 o 
   7   1  10    12989.62    12451.89    256.77 o 
   8   1  10     2400.01     2294.26     67.93 o 
   9   1  10     3428.23     3416.99     92.29 o 
  10   1  10      110.11      116.81     23.59 o 
  11   1  10     2012.95     2169.98     75.43 o 
  12   1  10     1115.31     1047.09     81.63 o 
  13   1  10      839.27      786.21     65.21 o 
  14   1  10       22.01        4.87     46.74 o 
  15   1  10      106.31       77.05     35.16 o 
  16   1  10      537.10      481.13     46.27 o 
  17   1  10      647.30      579.98     50.10 o 
  18   1  10      363.50      387.71     46.47 o 
  19   1  10      123.78      140.84     41.60 o 
  20   1  10      590.22      586.49     52.98 o 
  21   1  10      976.08      953.12     81.25 o 
  22   1  10      241.57      220.01     45.22 o 
  23   1  10      679.25      696.77     98.11 o 
  24   1  10       35.73       76.30     41.41 o 
  25   1  10      170.53      173.33     46.76 o 
  26   1  10        0.86       26.55     42.38 o 
   0   2  10     4601.60     4752.55    180.47 o 
   1   2  10    10362.97    10657.27    222.39 o 
   2   2  10       13.57       31.22     17.66 o 
   3   2  10      362.35      391.65     25.71 o 
   4   2  10      961.74      982.06     44.97 o 
   5   2  10     3534.21     3558.69     96.68 o 
   6   2  10     2259.12     2138.09     63.01 o 
   7   2  10       23.70        2.12     22.05 o 
   8   2  10        7.41       14.66     25.29 o 
   9   2  10     2934.51     2820.12    111.32 o 
  10   2  10     1455.53     1376.28     75.81 o 
  11   2  10       35.16       56.40     25.04 o 
  12   2  10     1399.91     1370.61     87.55 o 
  13   2  10     5577.50     5429.67    155.08 o 
  14   2  10      938.07      811.89     68.33 o 
  15   2  10     2065.79     2035.77    117.11 o 
  16   2  10      768.60      761.61     52.70 o 
  17   2  10       29.89      -26.54     72.36 o 
  18   2  10       48.99       55.07     55.91 o 
  19   2  10      388.88      398.52     51.09 o 
  20   2  10     1471.60     1339.10    112.80 o 
  21   2  10       69.48      113.26     47.75 o 
  22   2  10      551.87      558.03     59.58 o 
  23   2  10       17.25       14.99     82.18 o 
  24   2  10        7.65      120.18     48.33 o 
  25   2  10      935.43      930.79     69.76 o 
   1   3  10      481.89      484.11     28.61 o 
   2   3  10     4293.93     4254.51    132.43 o 
   3   3  10      150.33      141.11     25.24 o 
   4   3  10      319.01      297.60     29.87 o 
   5   3  10      599.91      545.25     37.26 o 
   6   3  10     4312.65     4436.18    109.91 o 
   7   3  10      322.47      315.62     32.20 o 
   8   3  10     5593.72     5424.41    129.03 o 
   9   3  10      520.32      484.97     54.07 o 
  10   3  10       56.35       50.07     27.39 o 
  11   3  10      289.65      325.09     34.19 o 
  12   3  10     2255.70     2196.85     74.59 o 
  13   3  10      346.69      343.19     35.66 o 
  14   3  10      151.84      159.10     32.46 o 
  15   3  10     1546.89     1638.96     64.04 o 
  16   3  10      211.24      196.02     37.62 o 
  17   3  10      179.41      173.22     38.38 o 
  18   3  10       92.53       65.36     49.68 o 
  19   3  10     2377.50     2318.23     98.36 o 
  20   3  10      364.26      302.79     69.78 o 
  21   3  10      494.31      455.12    114.36 o 
  22   3  10      409.60      508.60    120.22 o 
  23   3  10     1500.33     1472.81     86.65 o 
   0   4  10     1405.43     1488.03     68.26 o 
   1   4  10     1760.70     1777.12     62.36 o 
   2   4  10     1298.35     1398.53     55.81 o 
   3   4  10        5.63       13.92     28.28 o 
   4   4  10      476.37      519.32     39.64 o 
   5   4  10     1296.78     1353.55     57.11 o 
   6   4  10       27.80       10.15     30.37 o 
   7   4  10      272.33      279.77     35.78 o 
   8   4  10      942.61      932.53     50.19 o 
   9   4  10      175.63      130.54     37.79 o 
  10   4  10       39.01       72.69     31.13 o 
  11   4  10      715.27      755.48     47.23 o 
  12   4  10     4370.29     4653.55    126.74 o 
  13   4  10       14.90       16.96     33.82 o 
  14   4  10     1069.99     1159.48     56.67 o 
  15   4  10     1552.69     1681.56    134.48 o 
  16   4  10      129.22      204.35     50.27 o 
  17   4  10      375.93      428.22     57.93 o 
  18   4  10      673.85      685.91     64.50 o 
  19   4  10       23.24       22.30     44.35 o 
  20   4  10      873.78      896.24     67.89 o 
   1   5  10      386.99      383.79     37.38 o 
   2   5  10       84.88      108.21     31.14 o 
   3   5  10      193.23      127.89     36.49 o 
   4   5  10      789.27      867.20     51.72 o 
   5   5  10      618.06      759.69     88.63 o 
   6   5  10      408.58      513.92     62.40 o 
   7   5  10     1640.80     1645.98     77.86 o 
   8   5  10      187.60      196.29     38.51 o 
   9   5  10        9.00       -6.30     34.64 o 
  10   5  10      296.98      314.06     47.42 o 
  11   5  10      100.47      100.72     37.85 o 
  12   5  10      154.38      120.11     38.46 o 
  13   5  10      261.84      223.17     47.06 o 
  14   5  10     2020.47     2401.30    141.46 o 
  15   5  10      821.85      952.90     58.07 o 
   0   6  10       54.11       22.20     51.66 o 
   1   6  10      196.27      258.77     40.54 o 
   2   6  10      181.60       75.51    137.36 o 
   1   0  11      329.43      336.77     26.21 o 
   3   0  11      177.15      178.34     51.78 o 
   5   0  11       55.32       70.48     38.83 o 
   7   0  11     1459.43     1406.12     93.55 o 
   9   0  11     5894.65     5731.31    269.69 o 
  11   0  11      889.68      848.90     83.45 o 
  13   0  11     5319.70     5510.21    275.37 o 
  15   0  11     2938.22     2955.12    187.22 o 
  17   0  11      433.70      300.65     90.63 o 
  19   0  11     3560.03     3278.44    221.83 o 
  21   0  11     2049.86     1440.92    155.46 o 
  23   0  11     4617.78     4043.45    262.26 o 
   0   1  11      245.53      209.21     36.80 o 
   1   1  11      164.00      151.85     26.24 o 
   2   1  11      916.65      964.42     36.56 o 
   3   1  11      175.03      181.16     32.37 o 
   4   1  11      669.24      688.13     32.12 o 
   5   1  11      625.66      616.03     30.90 o 
   6   1  11     2911.83     2911.27     80.21 o 
   7   1  11      731.70      772.87     35.59 o 
   8   1  11       51.72       61.80     21.18 o 
   9   1  11      582.84      586.45     41.68 o 
  10   1  11       31.07       58.12     23.32 o 
  11   1  11      261.67      301.16     29.30 o 
  12   1  11      961.35      934.10     59.91 o 
  13   1  11      741.97      737.97     61.40 o 
  14   1  11      471.61      417.52     40.06 o 
  15   1  11        6.09      -31.20     31.20 o 
  16   1  11     2896.96     2919.83    154.25 o 
  17   1  11     1536.59     1526.40    103.66 o 
  18   1  11     2424.03     2287.14    126.72 o 
  19   1  11       21.61       -8.02     55.45 o 
  20   1  11     2677.50     2685.50    255.25 o 
  21   1  11     1197.92     1185.45    106.78 o 
  22   1  11     1267.32     1224.58    176.37 o 
  23   1  11      196.99      188.18     66.05 o 
   1   2  11     1534.14     1528.61     61.51 o 
   2   2  11      874.09      914.14     41.15 o 
   3   2  11     2259.62     2297.65     64.02 o 
   4   2  11        3.62       -1.36     19.48 o 
   5   2  11      274.41      293.00     25.94 o 
   6   2  11      882.75      834.87     37.45 o 
   7   2  11       80.37      102.97     23.93 o 
   8   2  11        3.98       -1.08     23.48 o 
   9   2  11     2313.10     2389.98     70.83 o 
  10   2  11     2073.56     2067.78    105.29 o 
  11   2  11       97.23       88.12     28.98 o 
  12   2  11      226.20      277.24     34.39 o 
  13   2  11     3328.00     3278.73    188.08 o 
  14   2  11     2798.99     2772.12     97.69 o 
  15   2  11      192.49      190.88     39.11 o 
  16   2  11      954.59      775.93     78.26 o 
  17   2  11     1227.06     1125.25     96.41 o 
  18   2  11      957.81      881.22     62.38 o 
  19   2  11      169.04      150.87     46.36 o 
  20   2  11     1579.78     1536.51    114.44 o 
  21   2  11      733.98      624.33     60.78 o 
  22   2  11       40.69      135.80     48.82 o 
   0   3  11     2197.93     2235.31    113.36 o 
   1   3  11        0.72       34.50     30.47 o 
   2   3  11      282.08      330.18     38.82 o 
   3   3  11      340.02      359.45     30.62 o 
   4   3  11      770.43      780.20     46.02 o 
   5   3  11       46.84       88.00     25.68 o 
   6   3  11     2605.34     2584.69    141.12 o 
   7   3  11      807.99      861.94     43.45 o 
   8   3  11     1767.45     1814.44     62.82 o 
   9   3  11      177.92      117.12     33.86 o 
  10   3  11     1089.35     1097.48     51.29 o 
  11   3  11      609.13      628.47     71.95 o 
  12   3  11      827.42      789.42     57.31 o 
  13   3  11     1192.09     1241.64     56.36 o 
  14   3  11      240.44      232.10     38.74 o 
  15   3  11      257.13      234.12     39.19 o 
  16   3  11       30.95       36.71     38.55 o 
  17   3  11     1936.05     1953.26    144.53 o 
  18   3  11       64.10       87.49     43.56 o 
  19   3  11        1.83       -9.19     62.24 o 
  20   3  11      868.96      833.77     91.06 o 
   1   4  11     2451.08     2672.67     94.13 o 
   2   4  11      915.49      928.97     55.93 o 
   3   4  11     3536.71     3712.13    102.49 o 
   4   4  11      103.41      161.52     38.30 o 
   5   4  11     1039.31     1022.92     64.04 o 
   6   4  11      155.15      145.32     47.76 o 
   7   4  11      855.06      741.69     50.14 o 
   8   4  11      876.31      790.18     62.33 o 
   9   4  11      305.13      299.51     37.49 o 
  10   4  11      398.01      455.48     41.73 o 
  11   4  11     1619.34     1643.44     86.37 o 
  12   4  11      666.10      716.41     47.60 o 
  13   4  11     1078.09     1095.37     56.80 o 
  14   4  11      661.24      723.52     49.76 o 
  15   4  11     1064.84     1040.58     61.10 o 
  16   4  11        0.79       44.50     40.90 o 
   0   5  11       95.97      161.90     58.82 o 
   1   5  11     1513.90     1515.66     79.35 o 
   2   5  11      219.20      258.49     35.29 o 
   3   5  11      121.85      165.36     35.94 o 
   4   5  11      266.41      227.43     52.48 o 
   5   5  11     3350.76     3428.49    100.22 o 
   6   5  11      834.17      807.89     51.55 o 
   7   5  11       30.66       -8.54     35.37 o 
   8   5  11     2029.26     2144.27     84.88 o 
   9   5  11     1537.77     1563.30     76.89 o 
   0   0  12    22685.35    23908.54   1001.15 o 
   2   0  12     2138.25     2284.70    118.05 o 
   4   0  12     3295.40     3402.18    165.64 o 
   6   0  12     4377.67     4366.44    207.51 o 
   8   0  12     1098.07      968.40     79.14 o 
  10   0  12     6045.65     5559.21    265.34 o 
  12   0  12      438.72      526.49     76.24 o 
  14   0  12     3437.57     3557.70    201.65 o 
  16   0  12      437.30      493.40     96.38 o 
  18   0  12       40.20       63.28     83.42 o 
  20   0  12     2535.01     2240.24    190.05 o 
   1   1  12     2381.82     2420.62     88.56 o 
   2   1  12     2239.73     2370.87     68.67 o 
   3   1  12     3986.24     4180.81    111.64 o 
   4   1  12      682.71      695.81     33.56 o 
   5   1  12      859.71      800.97     36.16 o 
   6   1  12      578.00      569.76     31.36 o 
   7   1  12     5048.38     5026.01    134.08 o 
   8   1  12      177.48      150.73     28.55 o 
   9   1  12      127.12      118.75     23.93 o 
  10   1  12      665.39      667.46     53.40 o 
  11   1  12     2245.89     2281.79    110.85 o 
  12   1  12     1163.76     1197.02    169.08 o 
  13   1  12     1440.30     1445.68     83.91 o 
  14   1  12       53.93        4.28    110.03 o 
  15   1  12       85.57      -34.61     50.27 o 
  16   1  12      726.41      647.32     92.79 o 
  17   1  12      647.03      494.87     72.03 o 
  18   1  12       13.31      101.73     62.54 o 
  19   1  12     1658.05     1642.86    112.42 o 
  20   1  12       18.60      -36.37     62.96 o 
   0   2  12     4463.85     4280.03    206.08 o 
   1   2  12      825.10      852.09     47.55 o 
   2   2  12       11.32       45.55     31.97 o 
   3   2  12      703.97      633.39     67.49 o 
   4   2  12      124.46      162.26     22.13 o 
   5   2  12     8371.25     8454.28    183.81 o 
   6   2  12     2190.30     2176.54     64.50 o 
   7   2  12      399.31      396.36     31.86 o 
   8   2  12      501.79      522.21     37.17 o 
   9   2  12     2420.48     2420.88     75.73 o 
  10   2  12       80.18       96.02     29.05 o 
  11   2  12      731.20      705.20     42.42 o 
  12   2  12     3386.00     3461.14     99.83 o 
  13   2  12       77.77       67.26     33.43 o 
  14   2  12     3101.93     2926.95    124.04 o 
  15   2  12      703.57      612.89     72.60 o 
  16   2  12      187.04      189.34     43.72 o 
  17   2  12     2287.87     2283.71     97.84 o 
  18   2  12      158.62      175.52     71.54 o 
   1   3  12      100.20      166.53     34.72 o 
   2   3  12     2876.50     2854.21     96.19 o 
   3   3  12      205.53      306.26     38.16 o 
   4   3  12     1470.33     1460.23     66.16 o 
   5   3  12      583.37      586.88     36.53 o 
   6   3  12     1104.90     1190.16     47.69 o 
   7   3  12      545.33      502.10     34.75 o 
   8   3  12      914.14      861.65     43.16 o 
   9   3  12      163.79      209.17     32.43 o 
  10   3  12      477.17      433.91     40.70 o 
  11   3  12      827.34      848.00     47.23 o 
  12   3  12     1434.01     1567.14     94.70 o 
  13   3  12      477.21      442.75     43.37 o 
  14   3  12      134.98      102.54     39.83 o 
  15   3  12      725.54      763.66     88.78 o 
   0   4  12      324.33      215.78     58.49 o 
   1   4  12     1028.28      999.98     58.96 o 
   2   4  12        3.26       22.70     49.82 o 
   3   4  12      766.30      860.81     55.94 o 
   4   4  12     2121.23     2117.21     83.93 o 
   5   4  12      187.18      122.57     46.80 o 
   6   4  12       58.06       58.19     30.41 o 
   7   4  12     1128.81     1157.26     71.41 o 
   8   4  12      200.81      192.27     34.52 o 
   9   4  12      548.34      586.83     43.75 o 
  10   4  12     2048.10     2099.27     74.32 o 
   1   0  13      511.80      548.09     43.16 o 
   3   0  13      109.52       67.60     35.96 o 
   5   0  13      692.64      776.88     66.18 o 
   7   0  13       38.13       60.41     43.15 o 
   9   0  13      843.90      844.54     79.13 o 
  11   0  13      406.12      409.97     67.61 o 
  13   0  13      584.07      632.98     84.88 o 
  15   0  13     2653.33     2786.04    178.54 o 
   0   1  13      617.95      631.55     56.11 o 
   1   1  13      306.28      270.71     35.96 o 
   2   1  13      112.09      147.45     28.26 o 
   3   1  13      161.53      180.07     38.83 o 
   4   1  13        9.01       21.15     18.87 o 
   5   1  13       49.34       16.34     26.86 o 
   6   1  13      629.31      680.92     44.85 o 
   7   1  13      101.55      128.14     38.11 o 
   8   1  13      608.29      572.06     55.39 o 
   9   1  13      429.18      467.65     58.26 o 
  10   1  13      452.58      489.02     78.40 o 
  11   1  13      233.33      284.40     44.61 o 
  12   1  13     3095.30     3111.34    124.18 o 
  13   1  13     1042.88      943.76     69.16 o 
  14   1  13        8.04       67.13     56.81 o 
  15   1  13       25.05       40.73     50.58 o 
   1   2  13       23.17       45.82     45.11 o 
   2   2  13      254.88      254.97     35.48 o 
   3   2  13      580.93      597.34     66.54 o 
   4   2  13      107.94      101.81     45.01 o 
   5   2  13       12.30       -6.50     46.60 o 
   6   2  13     1145.30     1127.83     62.43 o 
   7   2  13      804.62      817.07     38.88 o 
   8   2  13        5.61      -24.00     24.00 o 
   9   2  13      618.82      622.28     57.93 o 
  10   2  13      544.70      525.56     37.10 o 
  11   2  13      200.81      226.03     43.11 o 
  12   2  13       46.46       68.87     46.74 o 
  13   2  13       80.96       78.11     47.67 o 
   0   3  13     3567.32     3523.24    192.29 o 
   1   3  13        2.31       23.20     33.72 o 
   2   3  13       79.18      101.08     36.84 o 
   3   3  13       42.91      124.32     50.65 o 
   4   3  13     1390.04     1484.34     68.87 o 
   5   3  13        3.83      -39.65     39.65 o 
   6   3  13      756.70      747.67     83.89 o 
   7   3  13      411.72      388.04     46.20 o 
   8   3  13      474.89      504.25     34.30 o 
   9   3  13      138.12      166.84    138.08 o 
   4   0  14     1280.95     1437.56     84.90 o 
   6   0  14     3047.62     3232.92    158.41 o 
   8   0  14     1192.59     1195.76     87.78 o 
   1   1  14     1725.16     1797.17     70.13 o 
   2   1  14      963.87      916.52     69.06 o 
   3   1  14     2387.52     2561.15    133.89 o 
   4   1  14       11.27       66.16     44.59 o 
   5   1  14     1173.47     1253.31     92.09 o 
   6   1  14      841.74      775.48     73.38 o 
   7   1  14     1981.86     1981.36     79.93 o 
                                                 
